# Supplementary material for: Consequences of Normalizing Transcriptomic and Genomic Libraries of Plant Genomes Using a Duplex-Specific Nuclease and Tetramethylammonium Chloride
Source: PLoS One. 2013 Feb 8;8(2):e55913. doi: 10.1371/journal.pone.0055913 (PMC3568094; doi:10.1371/journal.pone.0055913)
Supplement: Table S5 — Non-redundant, putative ORFs of lettuce with high degrees of sequence similarity to known proteins. (XLS) [file pone.0055913.s008.xls]

## Sheet: lact_letassy_GenBank_NCBI
L.sativa transcriptome contig GenBank ID	Length of CDS region	CDS orientation on lettuce contig	CDS start coordinates (nt)	CDS end coordinates (nt)	Protein homolog species code	Protein homolog GenBank ID	Protein homolog sequence start position (nt)	Protein homolog sequence end position (nt)	Single copy gene status in lettuce genome
JI573761	14991	reverse	193	15183	Arab_lyra	XP_002884312	1	15264
JI573762	13950	forward	169	14118	Rici_comm	XP_002527141	31	14112
JI573763	12654	reverse	390	13043	Viti_vini	XP_002274451	124	12855
JI573764	11982	reverse	283	12264	Arab_lyra	XP_002868083	739	12810
JI573765	11667	forward	302	11968	Popu_tric	XP_002327756	1	11643
JI573766	11085	reverse	378	11462	Viti_vini	XP_002268896	1	11262
JI573767	10635	forward	416	11050	Rici_comm	XP_002520949	1	10773
JI573768	10809	forward	284	11092	Viti_vini	XP_002283711	7	10959
JI573769	10317	reverse	388	10704	Viti_vini	XP_002272929	4612	14976
JI573771	10065	forward	48	10112	Viti_vini	XP_002283711	7	10959
JI573772	9150	forward	5	9154	Viti_vini	XP_002283760	442	9585
JI573773	9078	forward	184	9261	Rici_comm	XP_002511396	1	8862
JI573774	8823	reverse	353	9175	Viti_vini	XP_002270775	4	8991
JI573775	9063	forward	161	9223	Arab_thal	NP_190607	7	9216
JI573776	7608	reverse	436	8043	Viti_vini	XP_002281542	1	7818
JI573778	8496	forward	186	8681	Arab_thal	NP_001154293	16	9267
JI573779	8322	forward	205	8526	Viti_vini	XP_002272127	1	8568
JI573780	7941	reverse	283	8223	Viti_vini	XP_002285638	10	7923
JI573781	3990	reverse	520	4509	Rici_comm	XP_002533426	1	3864
JI573782	7866	forward	222	8087	Viti_vini	XP_002267871	16	7629
JI573783	7818	reverse	121	7938	Rici_comm	XP_002518041	1	7599
JI573784	6015	reverse	1792	7806	Viti_vini	XP_002270537	1	6174
JI573785	7272	forward	468	7739	Arab_thal	NP_182327	1	7377
JI573787	7617	forward	120	7736	Rici_comm	XP_002516594	4	7536
JI573788	7251	forward	167	7417	Rici_comm	XP_002511644	1	6990
JI573789	7365	reverse	302	7666	Popu_tric	XP_002300288	37	7449
JI573790	7344	forward	159	7502	Rici_comm	XP_002518058	589	8484
JI573791	7377	reverse	143	7519	Rici_comm	XP_002533083	10	7716
JI573792	7086	reverse	225	7310	Popu_tric	XP_002327417	1	7071
JI573793	6663	forward	364	7026	Viti_vini	XP_002275342	1	7011
JI573794	6552	forward	411	6962	Rici_comm	XP_002513554	58	6561
JI573795	6924	forward	186	7109	Viti_vini	XP_002271655	10	7266
JI573798	5406	forward	246	5651	Rici_comm	XP_002533724	1	5382
JI573800	6399	forward	326	6724	Viti_vini	XP_002274479	1	6858
JI573801	5580	forward	1195	6774	Rici_comm	XP_002530649	184	6303
JI573802	5031	reverse	1788	6818	Viti_vini	XP_002270538	1	5109
JI573803	6402	forward	240	6641	Viti_vini	XP_002276798	343	6804
JI573804	6618	forward	110	6727	Arab_thal	NP_176885	1	6552
JI573805	6276	reverse	233	6508	Viti_vini	XP_002285869	4	6327
JI573806	6018	forward	525	6542	Viti_vini	XP_002276245	10	6804
JI573807	6030	forward	330	6359	Viti_vini	XP_002275285	1	6153
JI573808	6372	forward	177	6548	Rici_comm	XP_002511006	1	6387
JI573809	4830	forward	1721	6550	Viti_vini	XP_002281904	1723	6531
JI573810	5913	forward	451	6363	Rici_comm	XP_002524736	1	5814
JI573811	6039	reverse	478	6516	Popu_tric	XP_002300496	1	6105
JI573812	6390	forward	326	6715	Viti_vini	XP_002285808	19	6441
JI573814	5991	reverse	494	6484	Viti_vini	XP_002265730	1	6351
JI573815	6444	forward	159	6602	Viti_vini	XP_002276798	355	6804
JI573817	6447	forward	3	6449	Viti_vini	XP_002264136	376	7608
JI573821	5931	reverse	264	6194	Rici_comm	XP_002524062	1	6291
JI573822	6147	forward	214	6360	Viti_vini	XP_002277958	1	6576
JI573823	5655	reverse	347	6001	Arab_thal	NP_001185237	1	5712
JI573824	4116	reverse	2082	6197	Arab_thal	NP_189519	1918	5658
JI573825	5841	forward	186	6026	Viti_vini	XP_002275336	1	6147
JI573826	5901	reverse	355	6255	Rici_comm	XP_002519299	31	6363
JI573827	5931	forward	428	6358	Viti_vini	XP_002276245	4	6333
JI573828	3042	reverse	2845	5886	Viti_vini	XP_002270469	40	3144
JI573829	6045	reverse	179	6223	Viti_vini	XP_002271177	4	6399
JI573830	4950	forward	991	5940	Viti_vini	XP_002276633	520	5457
JI573831	5823	forward	267	6089	Viti_vini	XP_002283298	1	5841
JI573832	5826	reverse	240	6065	Viti_vini	XP_002271648	1	5838
JI573833	4758	reverse	1377	6134	Rici_comm	XP_002533398	1	5079
JI573834	4575	forward	127	4701	Viti_vini	XP_002263591	178	4761
JI573835	5310	reverse	505	5814	Viti_vini	XP_002266961	937	6375
JI573836	5682	reverse	176	5857	Viti_vini	XP_002268369	43	5910
JI573837	5727	reverse	271	5997	Viti_vini	XP_002285644	1	5712
JI573838	5955	reverse	237	6191	Rici_comm	XP_002521362	9898	15840
JI573842	5697	forward	383	6079	Popu_tric	XP_002329920	1	6399
JI573843	5511	reverse	177	5687	Rici_comm	XP_002513863	1	5970
JI573844	5715	forward	229	5943	Rici_comm	XP_002526651	1	5712
JI573845	5550	forward	172	5721	Popu_tric	XP_002324104	1	5442
JI573846	3762	reverse	2142	5903	Viti_vini	XP_002273987	112	3891
JI573848	4938	reverse	204	5141	Viti_vini	XP_002273712	1063	6252
JI573849	5817	forward	1	5817	Viti_vini	XP_002269920	772	6588
JI573850	5301	forward	248	5548	Viti_vini	XP_002282086	13	5925
JI573851	5451	reverse	331	5781	Viti_vini	XP_002285900	1	5538
JI573852	4944	forward	784	5727	Viti_vini	XP_002271263	1	5493
JI573853	5535	forward	172	5706	Rici_comm	XP_002515073	1	5697
JI573854	4536	forward	313	4848	Viti_vini	XP_002281615	1	4551
JI573855	5214	forward	282	5495	Viti_vini	XP_002278370	1	5616
JI573856	783	reverse	804	1586	Viti_vini	XP_002273318	1516	2283
JI573858	3108	reverse	2310	5417	Viti_vini	XP_002263591	175	3336
JI573860	3090	forward	75	3164	Viti_vini	XP_002276690	1	3468
JI573861	5364	reverse	310	5673	Viti_vini	XP_002265928	28	5409
JI573862	4224	reverse	1164	5387	Rici_comm	XP_002517140	1	4770
JI573863	5502	forward	178	5679	Rici_comm	XP_002517743	1	5736
JI573864	5352	reverse	257	5608	Viti_vini	XP_002279696	1	5337
JI573865	5304	reverse	305	5608	Viti_vini	XP_002278493	136	5700
JI573866	5343	forward	172	5514	Viti_vini	XP_002281541	1	5649
JI573867	2601	reverse	449	3049	Arab_thal	NP_181190	1417	4155
JI573870	4512	reverse	516	5027	Viti_vini	XP_002269589	790	5319
JI573871	5334	reverse	86	5419	Popu_tric	XP_002330271	1	5793
JI573872	5520	reverse	210	5729	Arab_thal	NP_195587	1	5889
JI573873	2358	forward	2662	5019	Viti_vini	XP_002269412	2368	5142
JI573874	5481	reverse	183	5663	Rici_comm	XP_002521456	1	5571
JI573875	5436	forward	124	5559	Popu_tric	XP_002312165	4	5631
JI573876	4458	reverse	1125	5582	Rici_comm	XP_002521789	40	4287
JI573877	4104	forward	1592	5695	Viti_vini	XP_002276907	2335	6126
JI573879	5268	reverse	387	5654	Rici_comm	XP_002517915	4	5301
JI573880	2580	forward	2777	5356	Popu_tric	XP_002314813	2335	5079
JI573881	5085	forward	326	5410	Popu_tric	XP_002307067	58	5217
JI573882	4977	reverse	434	5410	Popu_tric	XP_002313643	1	4809
JI573883	1926	forward	99	2024	Viti_vini	XP_002279884	1	1923
JI573884	4827	reverse	299	5125	Viti_vini	XP_002277060	1	5268
JI573885	5100	forward	273	5372	Viti_vini	XP_002280001	4	5100
JI573886	4953	reverse	413	5365	Rici_comm	XP_002516179	4	5142
JI573889	5100	reverse	400	5499	Rici_comm	XP_002528386	1	5664
JI573892	4713	forward	361	5073	Viti_vini	XP_002280995	1	5550
JI573893	5070	forward	163	5232	Viti_vini	XP_002274947	16	4992
JI573894	5103	forward	275	5377	Rici_comm	XP_002528311	1	5115
JI573895	4812	reverse	369	5180	Viti_vini	XP_002264486	79	4851
JI573896	4584	forward	380	4963	Viti_vini	XP_002269196	1	5412
JI573897	4854	reverse	309	5162	Viti_vini	XP_002280819	1	4869
JI573898	5118	reverse	230	5347	Rici_comm	XP_002519443	1	5160
JI573899	4818	forward	237	5054	Viti_vini	XP_002267056	76	4887
JI573900	2724	reverse	2451	5174	Viti_vini	XP_002278414	31	2769
JI573901	2883	reverse	474	3356	Viti_vini	XP_002267310	3292	6588
JI573902	3810	reverse	1450	5259	Viti_vini	XP_002275930	13	3885
JI573903	4854	forward	206	5059	Viti_vini	XP_002263469	1	4878
JI573904	2694	forward	2402	5095	Rici_comm	XP_002519907	115	3345
JI573905	4938	forward	302	5239	Viti_vini	XP_002277555	160	5220
JI573906	5055	reverse	8	5062	Rici_comm	XP_002516769	1	4833
JI573907	4287	forward	1029	5315	Viti_vini	XP_002267560	250	4365
JI573909	3513	reverse	1852	5364	Viti_vini	XP_002274643	406	4338
JI573911	1659	forward	2164	3822	Viti_vini	XP_002263348	1252	2883
JI573912	5076	forward	6	5081	Rici_comm	XP_002517915	160	5295
JI573913	4110	forward	377	4486	Viti_vini	XP_002282706	1	4554
JI573914	4893	reverse	235	5127	Rici_comm	XP_002512260	1	4761
JI573915	4797	reverse	230	5026	Viti_vini	XP_002268972	1	4833
JI573916	4506	reverse	405	4910	Popu_tric	XP_002303100	7	4539
JI573918	4830	forward	266	5095	Arab_thal	NP_172981	1	4800
JI573919	4593	forward	301	4893	Viti_vini	XP_002279028	172	4758
JI573921	4962	forward	174	5135	Viti_vini	XP_002283769	7	5139
JI573922	4824	forward	233	5056	Rici_comm	XP_002520888	1	4761
JI573923	3006	reverse	1799	4804	Viti_vini	XP_002272230	1	3513
JI573925	4770	forward	275	5044	Viti_vini	XP_002271174	1	4941
JI573926	4701	reverse	526	5226	Viti_vini	XP_002269196	1	5532
JI573927	4866	forward	196	5061	Sorg_bico	XP_002461173	52	5142
JI573928	1992	forward	416	2407	Rici_comm	XP_002511491	13	2010
JI573930	3420	forward	1465	4884	Popu_tric	XP_002307915	1	3777	SINGLE_COPY
JI573931	3324	reverse	1797	5120	Viti_vini	XP_002284508	13	3366
JI573932	4491	forward	735	5225	Viti_vini	XP_002275272	7	4830
JI573933	4539	reverse	369	4907	Rici_comm	XP_002523063	4	4518
JI573935	3447	reverse	249	3695	Viti_vini	XP_002272771	1	3942
JI573936	1884	forward	1894	3777	Sorg_bico	XP_002465197	1024	2757
JI573937	4701	reverse	246	4946	Viti_vini	XP_002267200	1	4647
JI573938	4776	forward	160	4935	Rici_comm	XP_002522312	1	4782
JI573939	3243	forward	66	3308	Popu_tric	XP_002300607	190	3879
JI573940	3783	forward	5	3787	Popu_tric	XP_002315511	178	4218
JI573941	1647	reverse	291	1937	Viti_vini	XP_002265993	3439	5286
JI573943	3258	forward	446	3703	Rici_comm	XP_002530965	37	3216
JI573944	4488	forward	226	4713	Viti_vini	XP_002270538	1	5121
JI573945	4617	reverse	290	4906	Viti_vini	XP_002265477	1	4650
JI573946	1551	forward	505	2055	Viti_vini	XP_002281223	1	1572
JI573947	4776	reverse	44	4819	Rici_comm	XP_002524862	1	4905
JI573948	4242	forward	402	4643	Popu_tric	XP_002309174	1	4131
JI573949	3336	reverse	1683	5018	Viti_vini	XP_002264704	7	3027
JI573950	4332	forward	446	4777	Popu_tric	XP_002326642	7	4137
JI573951	4674	forward	109	4782	Viti_vini	XP_002281503	1	5508
JI573952	4326	forward	366	4691	Viti_vini	XP_002278525	25	4320
JI573953	4935	reverse	11	4945	Viti_vini	XP_002282789	1	4920
JI573955	4350	reverse	462	4811	Viti_vini	XP_002266656	1	4959
JI573956	4188	reverse	510	4697	Viti_vini	XP_002284223	1	4251
JI573957	4689	forward	1	4689	Rici_comm	XP_002526489	103	5259
JI573958	4794	forward	210	5003	Rici_comm	XP_002528311	1	4794
JI573959	3099	reverse	1482	4580	Viti_vini	XP_002283122	1	3507
JI573960	4296	forward	436	4731	Viti_vini	XP_002280686	1	4263
JI573961	4311	reverse	372	4682	Popu_tric	XP_002298071	1	4503
JI573962	4527	reverse	341	4867	Rici_comm	XP_002523609	1	4578
JI573963	4629	forward	44	4672	Viti_vini	XP_002270538	1	5115
JI573966	2271	forward	368	2638	Viti_vini	XP_002271491	1	2295
JI573967	2133	forward	1467	3599	Sorg_bico	XP_002465197	748	2757
JI573968	4815	forward	1	4815	Viti_vini	XP_002279696	463	5337
JI573969	4725	reverse	126	4850	Rici_comm	XP_002534017	37	4839
JI573970	3921	forward	725	4645	Arab_lyra	XP_002881450	241	4269
JI573971	3438	reverse	501	3938	Sorg_bico	XP_002463336	376	4167
JI573972	4380	forward	339	4718	Rici_comm	XP_002513606	1	4437
JI573973	4383	forward	225	4607	Rici_comm	XP_002510542	19	4281
JI573975	4623	forward	177	4799	Viti_vini	XP_002267770	1	5403
JI573977	4206	forward	359	4564	Viti_vini	XP_002281842	58	4263
JI573978	4263	reverse	409	4671	Viti_vini	XP_002275236	1	4260
JI573979	4002	forward	66	4067	Popu_tric	XP_002320705	7	4674
JI573980	4194	reverse	391	4584	Popu_tric	XP_002303094	1	4263
JI573981	4587	reverse	1	4587	Rici_comm	XP_002528311	1	4587
JI573982	4236	reverse	259	4494	Viti_vini	XP_002263799	16	4482
JI573983	3141	reverse	1698	4838	Rici_comm	XP_002519358	10	3201
JI573984	4260	reverse	15	4274	Viti_vini	XP_002278416	82	4455
JI573985	4458	forward	3	4460	Viti_vini	XP_002264494	724	5457
JI573986	4281	reverse	299	4579	Viti_vini	XP_002281396	4	5025
JI573988	3930	forward	306	4235	Popu_tric	XP_002301017	1	4005
JI573989	2412	reverse	162	2573	Viti_vini	XP_002284475	1573	4335
JI573990	4353	forward	134	4486	Viti_vini	XP_002278562	1	4806
JI573991	4272	forward	10	4281	Viti_vini	XP_002263761	4	4491
JI573992	4119	forward	216	4334	Rici_comm	XP_002513198	1	4272
JI573993	3873	forward	329	4201	Popu_tric	XP_002322177	1	4518
JI573994	4086	forward	448	4533	Viti_vini	XP_002285473	1	4107
JI573995	3819	forward	249	4067	Viti_vini	XP_002279304	1	3792
JI573998	4257	reverse	258	4514	Viti_vini	XP_002284885	1	4263
JI574000	3987	forward	273	4259	Rici_comm	XP_002515445	1	4032
JI574001	4113	forward	321	4433	Viti_vini	XP_002276461	1	4158
JI574002	3939	forward	246	4184	Viti_vini	XP_002266665	1	3948
JI574003	2934	reverse	1481	4414	Viti_vini	XP_002266656	1	3252
JI574004	4248	reverse	89	4336	Viti_vini	XP_002273658	1	4128
JI574005	4278	reverse	82	4359	Viti_vini	XP_002278525	28	4320
JI574006	4431	forward	256	4686	Rici_comm	XP_002512209	70	4440
JI574007	3825	forward	331	4155	Viti_vini	XP_002263744	1	3825
JI574008	4248	forward	179	4426	Viti_vini	XP_002270485	1	4410
JI574009	3984	forward	476	4459	Popu_tric	XP_002326011	25	4161
JI574010	3150	forward	1328	4477	Viti_vini	XP_002265840	1	3339
JI574014	4302	forward	84	4385	Popu_tric	XP_002324840	10	4287
JI574015	4215	forward	3	4217	Viti_vini	XP_002278785	148	4575
JI574016	4449	reverse	204	4652	Viti_vini	XP_002263713	34	4368
JI574017	3936	reverse	504	4439	Viti_vini	XP_002281791	1	4209
JI574018	4254	reverse	271	4524	Viti_vini	XP_002280686	1	4263
JI574019	4521	forward	113	4633	Viti_vini	XP_002281272	1	4707
JI574020	3654	reverse	843	4496	Viti_vini	XP_002281738	1	4074
JI574022	4212	forward	89	4300	Viti_vini	XP_002272901	1	4548
JI574023	3495	forward	128	3622	Rici_comm	XP_002517696	19	3465
JI574024	4062	forward	311	4372	Rici_comm	XP_002518510	1	3942
JI574025	4239	reverse	241	4479	Rici_comm	XP_002528445	109	5118
JI574026	3885	reverse	438	4322	Viti_vini	XP_002275466	1483	5625
JI574027	4326	reverse	228	4553	Viti_vini	XP_002263889	1	4365
JI574028	3471	forward	781	4251	Viti_vini	XP_002273898	88	3591
JI574029	2979	forward	1323	4301	Rici_comm	XP_002526451	1	2988
JI574030	4347	forward	43	4389	Viti_vini	XP_002280231	1	4344
JI574031	2922	forward	287	3208	Viti_vini	XP_002263148	1	2916
JI574032	4326	forward	241	4566	Viti_vini	XP_002281257	1	4482
JI574034	4416	forward	156	4571	Viti_vini	XP_002278416	1	4383
JI574035	3708	forward	227	3934	Viti_vini	XP_002268078	31	3741
JI574036	3087	reverse	455	3541	Viti_vini	XP_002284621	3127	6576
JI574037	4326	forward	244	4569	Viti_vini	XP_002280317	1	4512
JI574038	3651	reverse	556	4206	Rici_comm	XP_002529415	40	4395
JI574039	4176	reverse	319	4494	Rici_comm	XP_002523656	1483	6297
JI574040	2349	reverse	1242	3590	Viti_vini	XP_002266579	1	2331
JI574041	3813	forward	92	3904	Viti_vini	XP_002267277	1	3852
JI574042	4101	forward	426	4526	Viti_vini	XP_002281070	1	4104
JI574043	4317	forward	4	4320	Viti_vini	XP_002277136	1186	5541
JI574045	3324	reverse	504	3827	Rici_comm	XP_002528698	499	3903
JI574046	3885	forward	243	4127	Viti_vini	XP_002267014	1	3831
JI574047	3792	forward	480	4271	Viti_vini	XP_002276278	1	3807
JI574048	3558	forward	122	3679	Popu_tric	XP_002315235	1	3663
JI574049	3717	forward	262	3978	Viti_vini	XP_002279976	1	4962
JI574050	813	forward	103	915	Viti_vini	XP_002281895	1	810
JI574052	4095	forward	240	4334	Popu_tric	XP_002303094	1	4263
JI574053	3687	forward	434	4120	Viti_vini	XP_002282028	1	3765
JI574054	3987	forward	126	4112	Viti_vini	XP_002282238	7	3951
JI574055	4284	reverse	107	4390	Rici_comm	XP_002534017	34	4788
JI574056	4026	forward	161	4186	Viti_vini	XP_002273629	25	4095
JI574057	3999	reverse	145	4143	Popu_tric	XP_002307090	1	3924
JI574058	3780	forward	297	4076	Rici_comm	XP_002528539	1	3783
JI574059	4053	forward	225	4277	Viti_vini	XP_002276675	1	4161
JI574062	3174	reverse	1002	4175	Viti_vini	XP_002274101	10	3198
JI574063	3969	reverse	228	4196	Viti_vini	XP_002269575	1	4197
JI574064	4257	reverse	41	4297	Viti_vini	XP_002278588	1	4233
JI574066	1968	forward	155	2122	Viti_vini	XP_002264214	1	1800
JI574067	4122	forward	123	4244	Viti_vini	XP_002277172	244	4353
JI574068	4176	reverse	100	4275	Arab_lyra	XP_002870997	1	4527
JI574069	3564	forward	248	3811	Viti_vini	XP_002277504	337	3762
JI574070	3984	forward	193	4176	Viti_vini	XP_002277484	1	3915
JI574071	3885	reverse	161	4045	Viti_vini	XP_002273978	10	3897
JI574072	2475	forward	1401	3875	Viti_vini	XP_002267495	52	2499
JI574073	3297	reverse	236	3532	Popu_tric	XP_002322982	721	4224
JI574075	3873	reverse	330	4202	Rici_comm	XP_002534081	1	4065
JI574076	4020	reverse	206	4225	Viti_vini	XP_002267274	28	4395
JI574077	2694	forward	721	3414	Popu_tric	XP_002333623	604	3075
JI574078	3888	reverse	330	4217	Viti_vini	XP_002274609	1	3957
JI574081	3651	reverse	479	4129	Viti_vini	XP_002267935	1	3654
JI574082	2493	reverse	947	3439	Rici_comm	XP_002517140	811	3555
JI574083	3714	reverse	373	4086	Rici_comm	XP_002518826	10	3843
JI574085	3711	reverse	280	3990	Popu_tric	XP_002303217	22	3723
JI574086	2544	reverse	1333	3876	Sorg_bico	XP_002445906	22	2511
JI574087	3894	forward	170	4063	Rici_comm	XP_002514043	1	3861
JI574088	3150	forward	360	3509	Rici_comm	XP_002513863	1	3684
JI574089	2994	forward	255	3248	Viti_vini	XP_002264839	1	3057
JI574090	3549	reverse	405	3953	Viti_vini	XP_002280418	1	3549
JI574091	2406	reverse	250	2655	Viti_vini	XP_002273013	208	2673
JI574092	3957	reverse	300	4256	Viti_vini	XP_002267738	1	3930
JI574093	3645	reverse	324	3968	Viti_vini	XP_002279178	1	3861
JI574094	4068	forward	2	4069	Rici_comm	XP_002516490	208	4278
JI574095	3618	forward	552	4169	Popu_tric	XP_002321254	4	3456
JI574096	2808	forward	86	2893	Viti_vini	XP_002275129	307	3036
JI574097	3513	forward	628	4140	Viti_vini	XP_002277689	10	3540
JI574098	3450	reverse	413	3862	Viti_vini	XP_002284629	1	4173
JI574099	2319	forward	777	3095	Viti_vini	XP_002279401	1	2316
JI574100	2763	forward	253	3015	Sorg_bico	XP_002465197	130	2757
JI574102	4116	forward	91	4206	Viti_vini	XP_002276411	7	4158
JI574103	3048	forward	579	3626	Viti_vini	XP_002282350	160	3210
JI574104	1935	forward	153	2087	Viti_vini	XP_002269408	1	1896	SINGLE_COPY
JI574105	3846	forward	199	4044	Viti_vini	XP_002268225	1	3852
JI574106	3717	reverse	254	3970	Rici_comm	XP_002510680	1	3690
JI574107	3753	reverse	200	3952	Rici_comm	XP_002527133	1	3807
JI574108	3768	forward	201	3968	Arab_lyra	XP_002873460	25	3819
JI574109	3627	reverse	175	3801	Viti_vini	XP_002275112	487	4356
JI574110	1470	reverse	2599	4068	Viti_vini	XP_002283844	28	1539
JI574111	3627	reverse	311	3937	Viti_vini	XP_002275529	1	3612
JI574112	1860	forward	1868	3727	Rici_comm	XP_002517140	1852	3831
JI574113	2424	forward	709	3132	Viti_vini	XP_002267685	2299	4752
JI574115	3753	forward	275	4027	Rici_comm	XP_002517493	25	3777
JI574117	3492	forward	392	3883	Viti_vini	XP_002276399	40	3951
JI574118	3366	forward	55	3420	Viti_vini	XP_002268217	1	3363
JI574119	2685	reverse	75	2759	Viti_vini	XP_002274752	1336	4062
JI574120	3291	forward	577	3867	Popu_tric	XP_002302169	1	3279
JI574121	3576	forward	332	3907	Viti_vini	XP_002267361	163	3849
JI574122	3984	reverse	4	3987	Popu_tric	XP_002303585	1	4143
JI574124	1953	forward	218	2170	Viti_vini	XP_002280483	10	1983
JI574125	2919	reverse	620	3538	Viti_vini	XP_002276961	1	3093
JI574126	3603	reverse	289	3891	Rici_comm	XP_002521379	1	3657
JI574127	3534	forward	379	3912	Viti_vini	XP_002277544	295	3825
JI574128	3699	forward	293	3991	Arab_thal	NP_200255	1	3774
JI574129	3777	forward	221	3997	Rici_comm	XP_002510415	43	4326
JI574130	3858	reverse	190	4047	Viti_vini	XP_002279262	1	3945
JI574131	3798	reverse	256	4053	Rici_comm	XP_002533426	1	3864
JI574132	3600	forward	227	3826	Popu_tric	XP_002307569	4	3579
JI574133	2802	forward	1183	3984	Viti_vini	XP_002279753	469	3240
JI574134	3297	forward	540	3836	Viti_vini	XP_002269352	301	3621
JI574135	3732	reverse	303	4034	Viti_vini	XP_002266168	97	4059
JI574136	3249	reverse	279	3527	Viti_vini	XP_002274296	1	3627
JI574137	3354	forward	600	3953	Viti_vini	XP_002284914	1	3360
JI574138	2154	forward	478	2631	Viti_vini	XP_002269313	271	2460
JI574139	2301	forward	415	2715	Viti_vini	XP_002268724	1	2232
JI574140	3657	forward	382	4038	Rici_comm	XP_002520179	19	3645
JI574141	3852	forward	299	4150	Viti_vini	XP_002269759	352	4464
JI574142	3147	forward	772	3918	Rici_comm	XP_002516185	1	3150
JI574144	3627	reverse	324	3950	Viti_vini	XP_002279779	1	3651
JI574145	3864	forward	146	4009	Rici_comm	XP_002526813	1	4260
JI574146	2634	forward	60	2693	Viti_vini	XP_002281787	25	2613
JI574147	3957	forward	3	3959	Viti_vini	XP_002268909	16	3969
JI574148	3573	forward	406	3978	Rici_comm	XP_002514114	1	3435
JI574149	3654	forward	227	3880	Viti_vini	XP_002269707	1	3882
JI574150	3237	forward	274	3510	Rici_comm	XP_002530253	1	3519
JI574151	3591	reverse	288	3878	Rici_comm	XP_002521379	1	3651
JI574152	2943	reverse	382	3324	Popu_tric	XP_002315628	1	3171
JI574154	2574	forward	71	2644	Popu_tric	XP_002326123	10	2604
JI574155	3471	forward	617	4087	Viti_vini	XP_002281748	10	3642
JI574156	2025	reverse	327	2351	Viti_vini	XP_002275646	1507	3600
JI574157	3285	forward	455	3739	Viti_vini	XP_002263001	43	3330
JI574160	3654	reverse	222	3875	Viti_vini	XP_002269647	1	3654
JI574161	2187	reverse	1742	3928	Viti_vini	XP_002281956	1987	4170
JI574163	3987	forward	31	4017	Viti_vini	XP_002275533	1	3924
JI574166	3186	reverse	723	3908	Rici_comm	XP_002519358	19	3159
JI574167	3663	reverse	321	3983	Rici_comm	XP_002524067	4	3765
JI574168	3510	forward	281	3790	Rici_comm	XP_002525969	1	3489
JI574169	3462	reverse	670	4131	Arab_thal	NP_182327	3877	7368
JI574170	3702	forward	417	4118	Popu_tric	XP_002300362	574	4341
JI574173	3648	forward	204	3851	Popu_tric	XP_002307647	1	3690
JI574174	3726	forward	206	3931	Viti_vini	XP_002273071	88	4179
JI574175	3663	reverse	444	4106	Viti_vini	XP_002281791	106	4203
JI574176	1407	forward	243	1649	Popu_tric	XP_002331022	25	1431
JI574178	3531	reverse	340	3870	Viti_vini	XP_002269352	1	3618
JI574179	3636	forward	136	3771	Viti_vini	XP_002282354	1	3642
JI574180	3594	forward	207	3800	Viti_vini	XP_002283296	43	3594
JI574181	1689	reverse	2258	3946	Rici_comm	XP_002513507	1	1683	SINGLE_COPY
JI574182	2871	forward	608	3478	Viti_vini	XP_002267987	1	2805
JI574184	3459	reverse	379	3837	Viti_vini	XP_002277625	37	3459
JI574185	3741	reverse	252	3992	Viti_vini	XP_002284223	448	4248
JI574186	1188	forward	112	1299	Viti_vini	XP_002274681	79	1266
JI574189	2658	forward	662	3319	Viti_vini	XP_002265920	1	2739
JI574190	3753	forward	158	3910	Rici_comm	XP_002517493	25	3777
JI574192	3192	forward	379	3570	Viti_vini	XP_002265593	1	3237
JI574193	3729	forward	150	3878	Viti_vini	XP_002276879	1	3771
JI574194	3870	forward	49	3918	Rici_comm	XP_002528807	1	4128
JI574195	3420	forward	144	3563	Rici_comm	XP_002517696	16	3441
JI574196	1302	reverse	29	1330	Viti_vini	XP_002267349	2062	3576
JI574199	3258	forward	523	3780	Rici_comm	XP_002515536	1	3249
JI574200	3000	reverse	536	3535	Viti_vini	XP_002264614	1	3018
JI574201	2283	reverse	1550	3832	Popu_tric	XP_002331062	7	2304
JI574202	2883	reverse	683	3565	Viti_vini	XP_002267714	1	2949
JI574203	3840	forward	180	4019	Rici_comm	XP_002519035	19	3765
JI574204	3168	reverse	341	3508	Viti_vini	XP_002274653	721	4152
JI574205	1659	forward	2047	3705	Viti_vini	XP_002278421	10	1878
JI574206	3618	forward	294	3911	Viti_vini	XP_002267361	169	3849
JI574207	3705	forward	177	3881	Rici_comm	XP_002514019	1	3657
JI574210	3888	reverse	102	3989	Viti_vini	XP_002273978	1	3897
JI574212	2895	reverse	310	3204	Viti_vini	XP_002285117	1	3006
JI574213	3303	forward	465	3767	Viti_vini	XP_002282042	247	3549
JI574214	3720	reverse	70	3789	Rici_comm	XP_002534418	7	3768
JI574215	3741	reverse	142	3882	Viti_vini	XP_002267256	334	4086
JI574217	3543	forward	482	4024	Viti_vini	XP_002276399	37	3804
JI574218	393	reverse	2878	3270	Phal_aphr	YP_358637	1	393
JI574219	3846	forward	174	4019	Viti_vini	XP_002270485	1	4071
JI574220	2568	forward	15	2582	Sorg_bico	XP_002465197	298	2757
JI574221	3606	reverse	171	3776	Viti_vini	XP_002278967	523	4128
JI574222	2466	reverse	557	3022	Popu_tric	XP_002329823	22	2769
JI574223	3450	forward	214	3663	Viti_vini	XP_002266608	31	3471
JI574225	1749	forward	94	1842	Viti_vini	XP_002266951	1	1752
JI574226	3642	forward	366	4007	Rici_comm	XP_002514810	31	3675
JI574227	3459	forward	300	3758	Viti_vini	XP_002272397	1	3531
JI574228	3471	forward	162	3632	Rici_comm	XP_002511201	1	3720
JI574230	3609	reverse	227	3835	Viti_vini	XP_002273318	1	3612
JI574231	3627	reverse	325	3951	Rici_comm	XP_002514019	1	3657
JI574232	3420	forward	212	3631	Viti_vini	XP_002285341	1	3459
JI574233	1167	reverse	41	1207	Popu_tric	XP_002331338	1084	2244
JI574234	3111	reverse	737	3847	Viti_vini	XP_002280019	1	3147
JI574235	3648	forward	2	3649	Viti_vini	XP_002274489	223	3906
JI574237	3165	reverse	303	3467	Rici_comm	XP_002529505	169	3423
JI574238	1713	reverse	2060	3772	Rici_comm	XP_002523168	4	1875
JI574239	3504	forward	232	3735	Viti_vini	XP_002274003	115	3501
JI574240	3561	reverse	265	3825	Viti_vini	XP_002275101	10	3606
JI574241	3432	reverse	210	3641	Rici_comm	XP_002517696	10	3441
JI574242	3219	forward	494	3712	Rici_comm	XP_002527043	1	3297
JI574244	3213	forward	345	3557	Viti_vini	XP_002275630	1	3228
JI574245	3423	forward	183	3605	Viti_vini	XP_002281005	10	3543
JI574246	2919	reverse	477	3395	Rici_comm	XP_002516144	25	2940
JI574247	3249	reverse	306	3554	Viti_vini	XP_002265955	1	3288
JI574248	2535	forward	257	2791	Viti_vini	XP_002263415	1	2574
JI574249	3459	forward	314	3772	Viti_vini	XP_002285248	37	3423
JI574251	3459	reverse	272	3730	Rici_comm	XP_002522835	1	3630
JI574252	3696	reverse	198	3893	Viti_vini	XP_002280453	7	3705
JI574253	2943	forward	659	3601	Viti_vini	XP_002275378	1	3246
JI574254	3600	forward	358	3957	Viti_vini	XP_002278408	1	3600
JI574255	3675	reverse	165	3839	Viti_vini	XP_002266509	1	3801
JI574256	2343	forward	307	2649	Viti_vini	XP_002279573	1	2379
JI574257	2349	forward	3	2351	Viti_vini	XP_002268191	691	3036
JI574258	3423	reverse	297	3719	Viti_vini	XP_002282359	16	3645
JI574259	1995	forward	3	1997	Popu_tric	XP_002300931	1348	3336
JI574260	2163	forward	1641	3803	Viti_vini	XP_002281921	2371	4560
JI574261	3138	forward	400	3537	Viti_vini	XP_002276637	1	3252
JI574262	3390	forward	334	3723	Viti_vini	XP_002284901	115	3492
JI574263	1686	forward	39	1724	Oryz_sati	NP_001060895	2560	4269
JI574264	2457	forward	147	2603	Viti_vini	XP_002265086	1	2466
JI574265	3495	reverse	238	3732	Viti_vini	XP_002263932	1	3534
JI574266	3168	reverse	316	3483	Viti_vini	XP_002273607	58	3309
JI574268	2385	reverse	1297	3681	Viti_vini	XP_002267770	82	2889
JI574269	3234	forward	219	3452	Viti_vini	XP_002275630	1	3228
JI574270	3549	reverse	230	3778	Viti_vini	XP_002268493	1	3657
JI574272	3528	reverse	422	3949	Viti_vini	XP_002278408	2071	5688
JI574273	3372	reverse	372	3743	Viti_vini	XP_002267766	121	3522
JI574274	3048	forward	698	3745	Viti_vini	XP_002282588	10	3144
JI574276	3165	reverse	254	3418	Viti_vini	XP_002264093	1	3363
JI574277	3483	forward	264	3746	Viti_vini	XP_002283296	85	3594
JI574278	3018	forward	481	3498	Rici_comm	XP_002519280	1	3036
JI574279	3399	forward	116	3514	Viti_vini	XP_002267555	1	3351
JI574280	3807	forward	122	3928	Viti_vini	XP_002284022	1	3813
JI574281	2427	forward	1156	3582	Viti_vini	XP_002264179	250	2625
JI574282	3384	forward	288	3671	Viti_vini	XP_002267555	1	3351
JI574283	2538	reverse	1217	3754	Viti_vini	XP_002274449	1	2535
JI574284	3573	forward	183	3755	Viti_vini	XP_002265211	1	3561
JI574289	3351	forward	107	3457	Viti_vini	XP_002263912	1	3342
JI574290	2766	reverse	339	3104	Rici_comm	XP_002516668	7	2781
JI574291	3462	forward	95	3556	Viti_vini	XP_002276468	22	3447
JI574292	2559	forward	174	2732	Rici_comm	XP_002518051	55	2673
JI574293	3372	forward	413	3784	Rici_comm	XP_002521135	49	3363
JI574294	3444	forward	461	3904	Viti_vini	XP_002271866	1	3678
JI574296	3339	reverse	420	3758	Viti_vini	XP_002285720	1	3348
JI574297	3246	forward	186	3431	Viti_vini	XP_002284482	13	3126
JI574298	3450	forward	255	3704	Viti_vini	XP_002267907	1	3510
JI574299	3087	reverse	343	3429	Popu_tric	XP_002329933	10	3054
JI574300	2307	forward	404	2710	Viti_vini	XP_002267100	118	2583
JI574302	2799	forward	588	3386	Popu_tric	XP_002314164	1	2994
JI574303	3528	forward	321	3848	Viti_vini	XP_002272543	7	3678
JI574307	2511	forward	165	2675	Popu_tric	XP_002316071	1	2796
JI574308	1947	reverse	413	2359	Popu_tric	XP_002318937	2383	4467
JI574309	3510	forward	231	3740	Rici_comm	XP_002523498	1	4092
JI574310	3573	forward	181	3753	Viti_vini	XP_002277950	1	4074
JI574312	3408	forward	129	3536	Viti_vini	XP_002285341	1	3444
JI574313	2550	forward	81	2630	Rici_comm	XP_002533934	1	2556
JI574315	3336	reverse	277	3612	Rici_comm	XP_002530344	34	3357
JI574316	3150	reverse	351	3500	Rici_comm	XP_002526173	13	3135
JI574318	2154	forward	280	2433	Viti_vini	XP_002276394	1	2268
JI574319	3729	reverse	92	3820	Viti_vini	XP_002268905	304	4233
JI574320	3321	forward	315	3635	Viti_vini	XP_002276115	1	3303
JI574321	2394	forward	636	3029	Viti_vini	XP_002270307	835	3765
JI574322	3360	forward	297	3656	Viti_vini	XP_002278610	1	3363
JI574323	2832	forward	662	3493	Viti_vini	XP_002283191	1	3195
JI574324	3183	reverse	297	3479	Viti_vini	XP_002279481	1	3189
JI574326	3489	reverse	261	3749	Viti_vini	XP_002280960	10	3549
JI574327	2037	forward	845	2881	Viti_vini	XP_002275509	5494	7644
JI574329	3186	reverse	372	3557	Viti_vini	XP_002284552	1	3183
JI574330	1707	forward	129	1835	Viti_vini	XP_002266822	13	1710
JI574333	3516	reverse	303	3818	Viti_vini	XP_002284140	271	3495
JI574334	3258	forward	207	3464	Viti_vini	XP_002271552	55	3345
JI574335	3342	reverse	313	3654	Viti_vini	XP_002281591	13	3348
JI574336	3339	forward	110	3448	Viti_vini	XP_002270509	1	3387
JI574337	3204	reverse	312	3515	Viti_vini	XP_002279178	1	3861
JI574339	3336	forward	165	3500	Viti_vini	XP_002285720	1	3348
JI574340	3249	reverse	326	3574	Viti_vini	XP_002265056	28	3222
JI574341	3048	reverse	297	3344	Viti_vini	XP_002277945	190	3462
JI574342	2001	forward	1851	3851	Rici_comm	XP_002530134	1507	3507
JI574343	3678	forward	38	3715	Viti_vini	XP_002273559	262	4383
JI574344	3267	forward	188	3454	Rici_comm	XP_002517696	94	3474
JI574345	3525	reverse	170	3694	Viti_vini	XP_002269854	1	3525
JI574347	3321	forward	300	3620	Rici_comm	XP_002514770	10	3306
JI574348	3615	forward	74	3688	Viti_vini	XP_002273025	1	3588
JI574349	1626	reverse	2179	3804	Viti_vini	XP_002284140	34	1602
JI574350	2958	forward	256	3213	Popu_tric	XP_002317249	4	2679
JI574351	786	forward	1909	2694	Viti_vini	XP_002277710	2005	2826
JI574352	3510	reverse	208	3717	Rici_comm	XP_002523143	1	3486
JI574353	3483	forward	3	3485	Viti_vini	XP_002271147	100	3597
JI574354	3294	forward	288	3581	Viti_vini	XP_002272290	4	3369
JI574355	1533	reverse	232	1764	Popu_tric	XP_002329603	4	1539
JI574356	309	forward	3482	3790	Nico_taba	YP_173374	1	309
JI574357	1974	forward	1569	3542	Viti_vini	XP_002265103	2764	4518
JI574358	3105	forward	105	3209	Rici_comm	XP_002517696	1	3456
JI574359	3375	reverse	174	3548	Viti_vini	XP_002264755	1	3510
JI574360	1854	reverse	1879	3732	Viti_vini	XP_002271571	49	1989
JI574361	3279	forward	197	3475	Popu_tric	XP_002303149	34	3318
JI574362	2913	forward	542	3454	Viti_vini	XP_002279408	1	2985
JI574363	1758	reverse	243	2000	Viti_vini	XP_002276275	193	2004
JI574364	3042	forward	244	3285	Popu_tric	XP_002320866	1	3429
JI574365	3246	forward	388	3633	Viti_vini	XP_002278997	1	3243
JI574366	3381	forward	225	3605	Viti_vini	XP_002265454	16	3426
JI574367	2781	forward	749	3529	Viti_vini	XP_002285567	1	2886
JI574368	2040	reverse	180	2219	Viti_vini	XP_002280462	1	2004	SINGLE_COPY
JI574369	1608	reverse	1823	3430	Arab_thal	NP_188573	175	1833
JI574370	2364	reverse	256	2619	Viti_vini	XP_002274895	1	2841
JI574371	3114	forward	292	3405	Viti_vini	XP_002265872	235	3339
JI574372	3315	forward	200	3514	Popu_tric	XP_002322738	1	3540
JI574373	3048	forward	386	3433	Viti_vini	XP_002276292	1	2898
JI574374	2781	reverse	241	3021	Rici_comm	XP_002519316	1	3078
JI574375	2892	forward	586	3477	Viti_vini	XP_002267527	106	2940
JI574376	3054	forward	304	3357	Viti_vini	XP_002263797	295	3330
JI574377	3270	forward	144	3413	Popu_tric	XP_002308929	1219	4284
JI574378	3537	forward	71	3607	Viti_vini	XP_002272927	1	3618
JI574379	3369	forward	191	3559	Viti_vini	XP_002278263	1	3366
JI574380	3018	reverse	493	3510	Popu_tric	XP_002313128	46	3222
JI574381	3525	forward	84	3608	Viti_vini	XP_002270164	13	3648
JI574382	3471	reverse	3	3473	Viti_vini	XP_002265346	67	3531
JI574383	3504	forward	18	3521	Viti_vini	XP_002279535	58	3699
JI574384	1851	reverse	1659	3509	Viti_vini	XP_002277567	139	2004
JI574386	3228	forward	385	3612	Viti_vini	XP_002273944	1	3390
JI574387	3132	forward	197	3328	Viti_vini	XP_002279012	10	3453
JI574388	3192	forward	249	3440	Viti_vini	XP_002267870	199	3381
JI574389	3258	reverse	350	3607	Viti_vini	XP_002279386	1	3318
JI574391	3075	forward	433	3507	Viti_vini	XP_002276292	1	2898
JI574392	3393	reverse	3	3395	Rici_comm	XP_002529195	1	3837
JI574393	2985	forward	327	3311	Viti_vini	XP_002277870	1	3045
JI574394	3378	reverse	119	3496	Viti_vini	XP_002281562	1	4164	SINGLE_COPY
JI574395	3048	forward	370	3417	Viti_vini	XP_002268966	64	4074
JI574396	1365	forward	386	1750	Viti_vini	XP_002274103	220	1632
JI574397	3462	forward	301	3762	Rici_comm	XP_002517696	16	3441
JI574398	3180	reverse	315	3494	Popu_tric	XP_002318323	1	3474
JI574399	3156	reverse	318	3473	Rici_comm	XP_002532965	1	3321
JI574400	2736	forward	182	2917	Viti_vini	XP_002263761	7	2709
JI574401	3138	reverse	277	3414	Viti_vini	XP_002284615	16	3150
JI574402	3159	reverse	274	3432	Rici_comm	XP_002526275	1	3189
JI574403	3522	forward	3	3524	Viti_vini	XP_002266047	13	3717
JI574404	2802	forward	717	3518	Popu_tric	XP_002319654	1	2763
JI574407	3090	reverse	405	3494	Viti_vini	XP_002268048	1	3099
JI574408	3129	forward	353	3481	Viti_vini	XP_002276420	106	3597
JI574412	3030	reverse	327	3356	Popu_tric	XP_002310562	1	2979
JI574413	3096	reverse	253	3348	Rici_comm	XP_002528401	10	3435
JI574414	3363	forward	116	3478	Viti_vini	XP_002276503	1	3417
JI574415	1977	reverse	145	2121	Viti_vini	XP_002280483	19	1983
JI574416	1659	forward	550	2208	Rici_comm	XP_002529949	1	1659
JI574417	3324	forward	181	3504	Rici_comm	XP_002512473	1	3318
JI574418	2949	reverse	289	3237	Popu_tric	XP_002325963	10	2928
JI574419	2706	forward	591	3296	Viti_vini	XP_002267912	70	2871
JI574420	1815	forward	81	1895	Rici_comm	XP_002520009	1	1992
JI574421	3012	reverse	303	3314	Viti_vini	XP_002284429	1	3048
JI574422	3108	forward	414	3521	Viti_vini	XP_002284615	16	3150
JI574424	2961	forward	653	3613	Viti_vini	XP_002266100	1	3552
JI574425	2937	reverse	435	3371	Viti_vini	XP_002268526	25	2967
JI574426	2553	forward	455	3007	Viti_vini	XP_002284415	88	2664
JI574427	3180	forward	215	3394	Viti_vini	XP_002279640	19	3372
JI574428	2877	forward	654	3530	Viti_vini	XP_002278935	721	3570
JI574429	2445	forward	377	2821	Rici_comm	XP_002531694	1	2400
JI574431	3204	forward	274	3477	Popu_tric	XP_002330007	1	3195
JI574432	3186	reverse	359	3544	Viti_vini	XP_002284552	1	3183
JI574433	1155	forward	2323	3477	Oryz_sati	NP_001064063	28	1212
JI574434	3150	reverse	327	3476	Viti_vini	XP_002269663	1	3222
JI574435	3195	forward	202	3396	Rici_comm	XP_002513059	46	3270
JI574437	3303	forward	275	3577	Viti_vini	XP_002262850	1	3378
JI574438	2262	forward	1132	3393	Viti_vini	XP_002271477	1	2283
JI574439	3033	forward	239	3271	Viti_vini	XP_002270269	43	3078
JI574440	3480	reverse	1	3480	Viti_vini	XP_002273987	91	3585
JI574442	3501	forward	2	3502	Viti_vini	XP_002280133	130	3582
JI574443	2805	forward	696	3500	Viti_vini	XP_002285674	1	2928
JI574444	3486	forward	13	3498	Popu_tric	XP_002324295	112	3600
JI574445	1602	forward	180	1781	Viti_vini	XP_002283518	1	1665
JI574446	3165	reverse	206	3370	Viti_vini	XP_002272864	91	3294
JI574447	2913	forward	500	3412	Viti_vini	XP_002275275	13	2907
JI574448	3243	reverse	292	3534	Viti_vini	XP_002277079	4	3261
JI574449	3534	forward	154	3687	Viti_vini	XP_002266572	109	3810
JI574450	2943	forward	658	3600	Rici_comm	XP_002525757	31	3201
JI574451	3399	reverse	198	3596	Viti_vini	XP_002285396	1	3552
JI574452	2706	forward	377	3082	Viti_vini	XP_002276189	1	2976
JI574453	2481	forward	1176	3656	Viti_vini	XP_002267685	2296	4746
JI574454	2967	forward	369	3335	Rici_comm	XP_002521319	1	2964	SINGLE_COPY
JI574455	3024	reverse	225	3248	Popu_tric	XP_002298122	112	3186
JI574456	3093	forward	183	3275	Rici_comm	XP_002510177	49	3162
JI574457	2901	reverse	235	3135	Rici_comm	XP_002514774	1	2547
JI574458	2154	forward	174	2327	Popu_tric	XP_002322111	1	2130
JI574459	3339	reverse	194	3532	Viti_vini	XP_002273922	1	3321
JI574460	3513	forward	37	3549	Viti_vini	XP_002268851	1	4083
JI574461	3000	forward	280	3279	Arab_thal	NP_172582	1	3060
JI574462	2625	reverse	156	2780	Viti_vini	XP_002275258	58	2931
JI574463	3225	reverse	289	3513	Viti_vini	XP_002263146	40	3420
JI574466	3519	forward	24	3542	Viti_vini	XP_002263595	262	3831
JI574467	2751	forward	279	3029	Viti_vini	XP_002275389	25	2781
JI574468	2751	forward	658	3408	Rici_comm	XP_002511601	1	2751
JI574469	3387	forward	292	3678	Viti_vini	XP_002277110	1	3708
JI574470	3198	reverse	139	3336	Popu_tric	XP_002318079	34	3249
JI574471	2751	reverse	295	3045	Popu_tric	XP_002300979	1	2574
JI574472	2898	reverse	518	3415	Rici_comm	XP_002509925	100	3132
JI574473	2898	forward	492	3389	Viti_vini	XP_002272177	1	3126
JI574474	2952	reverse	324	3275	Viti_vini	XP_002277238	16	3090
JI574475	3513	forward	159	3671	Rici_comm	XP_002527743	1	3534
JI574477	2148	forward	212	2359	Viti_vini	XP_002282132	25	2169
JI574478	3537	forward	134	3670	Arab_thal	NP_199933	1	3465
JI574479	1623	reverse	1856	3478	Rici_comm	XP_002512773	1	1611
JI574481	2997	forward	322	3318	Rici_comm	XP_002509423	4	2979
JI574482	3171	forward	372	3542	Viti_vini	XP_002279853	28	3327
JI574484	2142	reverse	307	2448	Viti_vini	XP_002274895	1	2826	SINGLE_COPY
JI574485	1650	forward	119	1768	Viti_vini	XP_002273255	10	1665
JI574487	1947	reverse	1586	3532	Viti_vini	XP_002280428	1	1974	SINGLE_COPY
JI574488	3252	forward	163	3414	Viti_vini	XP_002267395	37	3309
JI574489	3102	forward	406	3507	Viti_vini	XP_002278916	4	3345
JI574490	3546	reverse	104	3649	Popu_tric	XP_002300028	121	3819
JI574491	3216	forward	204	3419	Viti_vini	XP_002263824	250	3528
JI574493	3411	forward	2	3412	Viti_vini	XP_002265701	55	3537
JI574494	3165	forward	32	3196	Viti_vini	XP_002273784	1	3207
JI574495	3201	reverse	242	3442	Viti_vini	XP_002279485	1	3138
JI574497	3168	reverse	248	3415	Viti_vini	XP_002281240	34	3231
JI574498	3165	reverse	297	3461	Viti_vini	XP_002283635	4	3276
JI574499	3027	reverse	4	3030	Viti_vini	XP_002271263	1	3234
JI574500	3018	forward	349	3366	Arab_lyra	XP_002876495	1	3048
JI574501	3219	forward	126	3344	Viti_vini	XP_002270977	19	3273
JI574502	2994	forward	308	3301	Viti_vini	XP_002269237	7	3048
JI574503	2382	reverse	279	2660	Viti_vini	XP_002265315	1084	3912
JI574504	3093	forward	207	3299	Viti_vini	XP_002284417	1	3093
JI574505	3321	reverse	37	3357	Viti_vini	XP_002270203	556	4224
JI574506	3150	forward	103	3252	Viti_vini	XP_002267673	1	3144
JI574507	2850	forward	157	3006	Viti_vini	XP_002270510	1	2883
JI574508	3456	reverse	119	3574	Viti_vini	XP_002266311	1	3504
JI574509	3375	reverse	117	3491	Viti_vini	XP_002263967	1	3483
JI574510	3468	reverse	85	3552	Rici_comm	XP_002517696	16	3525
JI574511	1812	forward	1665	3476	Viti_vini	XP_002272829	1633	3723
JI574512	2178	forward	1276	3453	Viti_vini	XP_002282501	1	2157
JI574513	3324	reverse	224	3547	Viti_vini	XP_002282256	1	3432
JI574514	3288	forward	102	3389	Viti_vini	XP_002264162	1	3855	SINGLE_COPY
JI574515	3210	reverse	177	3386	Popu_tric	XP_002302182	7	3303
JI574516	2160	forward	1104	3263	Oryz_sati	NP_001054363	1705	4116
JI574517	2988	forward	309	3296	Viti_vini	XP_002266524	223	3210
JI574518	3078	reverse	170	3247	Rici_comm	XP_002532381	121	3219
JI574519	3171	reverse	210	3380	Viti_vini	XP_002278113	1	3171
JI574520	2535	forward	853	3387	Popu_tric	XP_002317602	823	3366
JI574521	3003	reverse	212	3214	Rici_comm	XP_002511094	10	3030
JI574522	3261	forward	186	3446	Rici_comm	XP_002509741	25	3408
JI574523	3198	reverse	119	3316	Viti_vini	XP_002283327	145	3339
JI574524	3012	reverse	125	3136	Viti_vini	XP_002264635	10	3015
JI574525	3000	forward	512	3511	Viti_vini	XP_002273186	19	3051
JI574526	2898	reverse	325	3222	Viti_vini	XP_002281581	1	3006
JI574527	2670	forward	681	3350	Viti_vini	XP_002280519	1	2658	SINGLE_COPY
JI574528	3009	reverse	309	3317	Rici_comm	XP_002532381	73	3219
JI574529	2250	forward	2	2251	Viti_vini	XP_002263591	1153	3450
JI574530	3321	reverse	186	3506	Viti_vini	XP_002272182	1	3318
JI574531	3051	reverse	345	3395	Viti_vini	XP_002265763	964	4404
JI574532	2781	forward	498	3278	Viti_vini	XP_002276957	1	3108
JI574533	3432	forward	2	3433	Rici_comm	XP_002510487	2269	5838
JI574534	3489	reverse	19	3507	Viti_vini	XP_002273382	1	3315
JI574535	3177	forward	374	3550	Viti_vini	XP_002268525	1	3225
JI574536	2997	reverse	333	3329	Viti_vini	XP_002270388	1	3045
JI574537	2880	forward	380	3259	Popu_tric	XP_002303293	1	2895
JI574538	3243	forward	170	3412	Rici_comm	XP_002511354	34	3318
JI574539	2268	reverse	1062	3329	Viti_vini	XP_002267856	1	2595
JI574540	3210	forward	134	3343	Oryz_sati	NP_001068508	49	3279
JI574541	2400	reverse	498	2897	Rici_comm	XP_002517696	967	3465
JI574542	2868	reverse	172	3039	Viti_vini	XP_002263908	235	3123
JI574543	2511	forward	785	3295	Popu_tric	XP_002319654	1	2766
JI574544	3231	forward	106	3336	Viti_vini	XP_002278997	13	3243
JI574545	3243	reverse	255	3497	Viti_vini	XP_002264385	22	3267
JI574546	3099	forward	227	3325	Viti_vini	XP_002283806	94	3135
JI574547	2970	forward	350	3319	Rici_comm	XP_002529988	70	3048
JI574548	2547	reverse	1049	3595	Viti_vini	XP_002273747	1	2592
JI574550	1758	reverse	1168	2925	Oryz_sati	NP_001046391	943	2754
JI574551	3228	forward	223	3450	Viti_vini	XP_002276882	1	3345
JI574552	3237	reverse	175	3411	Viti_vini	XP_002278568	1	3465
JI574553	3048	forward	232	3279	Rici_comm	XP_002523747	61	3330
JI574554	2814	forward	717	3530	Viti_vini	XP_002265136	7	2982
JI574555	2829	forward	185	3013	Viti_vini	XP_002282254	37	3057
JI574556	2859	reverse	269	3127	Rici_comm	XP_002516134	16	2988
JI574557	3399	forward	105	3503	Popu_tric	XP_002332999	2428	5655
JI574559	2538	forward	126	2663	Rici_comm	XP_002519358	505	3060
JI574560	3474	forward	45	3518	Viti_vini	XP_002269787	1	3408
JI574562	3000	forward	295	3294	Rici_comm	XP_002510696	19	3012
JI574563	2850	reverse	356	3205	Viti_vini	XP_002284163	1	2856
JI574564	2322	forward	199	2520	Rici_comm	XP_002526707	1	2556
JI574565	3183	reverse	166	3348	Viti_vini	XP_002276432	241	3474
JI574566	3057	reverse	394	3450	Rici_comm	XP_002519423	1	3276
JI574567	3333	forward	83	3415	Viti_vini	XP_002273767	1	3402
JI574569	1581	forward	344	1924	Popu_tric	XP_002326407	1	1581
JI574570	3129	forward	329	3457	Rici_comm	XP_002528401	16	3435
JI574572	3078	reverse	227	3304	Arab_thal	NP_566204	1	3288
JI574573	2637	forward	664	3300	Viti_vini	XP_002276999	67	2751
JI574575	3333	reverse	4	3336	Viti_vini	XP_002267100	859	4431
JI574577	2922	forward	378	3299	Rici_comm	XP_002513356	61	2976
JI574578	3267	forward	185	3451	Viti_vini	XP_002280735	1	3267
JI574579	2862	forward	715	3576	Viti_vini	XP_002271241	463	3381
JI574580	2070	forward	874	2943	Rici_comm	XP_002517140	1036	3225
JI574581	3351	forward	32	3382	Viti_vini	XP_002272061	16	3375
JI574582	2538	forward	360	2897	Viti_vini	XP_002271605	1	2544
JI574583	2832	forward	521	3352	Rici_comm	XP_002519381	7	2862
JI574586	3021	forward	239	3259	Rici_comm	XP_002510514	1	3018
JI574587	2532	forward	593	3124	Popu_tric	XP_002303749	1	2490
JI574588	3066	forward	230	3295	Rici_comm	XP_002510177	37	3162
JI574589	2697	forward	601	3297	Viti_vini	XP_002278051	1	2661	SINGLE_COPY
JI574590	2862	forward	249	3110	Viti_vini	XP_002267501	1	2862
JI574592	1542	reverse	1871	3412	Viti_vini	XP_002281628	1	1557	SINGLE_COPY
JI574593	1689	forward	1585	3273	Viti_vini	XP_002270697	1717	3639
JI574594	3147	forward	181	3327	Viti_vini	XP_002274736	4	3144
JI574595	1572	forward	125	1696	Viti_vini	XP_002265361	19	1611
JI574596	2874	forward	142	3015	Popu_tric	XP_002332949	16	3012
JI574597	834	reverse	2427	3260	Viti_vini	XP_002268698	1	900
JI574598	3249	forward	72	3320	Viti_vini	XP_002263286	1	3324
JI574600	1701	reverse	176	1876	Arab_thal	NP_197131	1297	3093
JI574602	1884	forward	1324	3207	Popu_tric	XP_002310225	1	1899
JI574603	3045	forward	294	3338	Popu_tric	XP_002320033	1	3057
JI574604	2112	reverse	480	2591	Sorg_bico	XP_002465197	748	2757
JI574606	3252	reverse	241	3492	Rici_comm	XP_002511579	1	3207
JI574607	3096	reverse	314	3409	Viti_vini	XP_002273928	43	3036
JI574608	3036	reverse	508	3543	Viti_vini	XP_002278861	268	3348
JI574609	2535	forward	705	3239	Viti_vini	XP_002281409	43	2706
JI574610	1947	forward	1154	3100	Popu_tric	XP_002312329	10	2229
JI574611	2886	reverse	174	3059	Popu_tric	XP_002328099	1	2892	SINGLE_COPY
JI574612	2991	reverse	209	3199	Viti_vini	XP_002269886	1441	4422
JI574613	3033	forward	144	3176	Popu_tric	XP_002332150	4	3060
JI574614	1410	reverse	1978	3387	Viti_vini	XP_002280406	1	1392
JI574615	2883	forward	497	3379	Viti_vini	XP_002278335	4	3156
JI574616	3231	forward	139	3369	Viti_vini	XP_002280814	142	3672
JI574617	2430	forward	718	3147	Popu_tric	XP_002316773	1	2730
JI574618	2727	forward	466	3192	Viti_vini	XP_002283043	1	2874
JI574619	2796	reverse	313	3108	Viti_vini	XP_002267070	1	3027
JI574621	3336	reverse	11	3346	Viti_vini	XP_002279923	1	3627
JI574622	3021	reverse	323	3343	Viti_vini	XP_002267435	4	3012
JI574626	2907	forward	401	3307	Sela_moel	XP_002978980	157	3135
JI574627	3348	forward	4	3351	Popu_tric	XP_002328950	73	3429
JI574628	3150	reverse	215	3364	Viti_vini	XP_002272410	1	3150
JI574629	3315	forward	3	3317	Rici_comm	XP_002515003	1036	4371
JI574630	1314	forward	213	1526	Viti_vini	XP_002269037	271	1587
JI574631	3093	forward	225	3317	Viti_vini	XP_002263076	1	3108
JI574632	2958	reverse	375	3332	Rici_comm	XP_002524184	10	2979
JI574633	2721	forward	618	3338	Viti_vini	XP_002280491	187	2814
JI574634	3147	reverse	97	3243	Viti_vini	XP_002263442	1	3120	SINGLE_COPY
JI574635	2952	reverse	185	3136	Viti_vini	XP_002278968	70	3429
JI574636	2433	reverse	796	3228	Popu_tric	XP_002330373	10	2427
JI574637	2766	forward	359	3124	Viti_vini	XP_002279130	1	2820
JI574638	2901	forward	357	3257	Viti_vini	XP_002278329	1	2901
JI574639	3051	forward	196	3246	Rici_comm	XP_002528465	1	3051
JI574640	2916	reverse	293	3208	Viti_vini	XP_002264679	13	3003
JI574642	2733	forward	573	3305	Rici_comm	XP_002520606	7	2733
JI574643	2838	reverse	433	3270	Viti_vini	XP_002284615	19	2937
JI574644	2778	reverse	253	3030	Viti_vini	XP_002279254	7	2712
JI574645	2751	forward	494	3244	Viti_vini	XP_002269404	1	3159
JI574646	3051	forward	217	3267	Arab_thal	NP_001077679	1	3183
JI574647	2751	forward	54	2804	Viti_vini	XP_002266931	529	3702
JI574648	2916	forward	368	3283	Viti_vini	XP_002277341	97	3003
JI574649	2949	forward	238	3186	Rici_comm	XP_002516740	1	3312
JI574650	3312	reverse	163	3474	Viti_vini	XP_002280099	22	3339
JI574651	3135	forward	65	3199	Viti_vini	XP_002266225	10	2823
JI574653	1854	forward	164	2017	Viti_vini	XP_002265619	49	1854
JI574654	3159	forward	273	3431	Viti_vini	XP_002276207	124	3315
JI574655	2862	reverse	430	3291	Viti_vini	XP_002267501	1	2862
JI574656	2832	forward	416	3247	Popu_tric	XP_002310767	16	2691
JI574657	2928	forward	251	3178	Viti_vini	XP_002271967	1	3120	SINGLE_COPY
JI574658	2967	forward	243	3209	Viti_vini	XP_002273150	28	2979
JI574659	3000	forward	242	3241	Viti_vini	XP_002270163	1	2958
JI574660	2925	forward	316	3240	Viti_vini	XP_002280306	4	3087
JI574661	3000	reverse	277	3276	Viti_vini	XP_002276597	1	3003
JI574662	3120	forward	2	3121	Rici_comm	XP_002510000	664	3957
JI574664	3006	forward	155	3160	Arab_thal	NP_201371	1	3009
JI574665	3039	forward	332	3370	Rici_comm	XP_002515715	1	3084
JI574666	984	forward	2150	3133	Rici_comm	XP_002521124	2962	3936
JI574667	1599	reverse	202	1800	Viti_vini	XP_002274993	1045	2640
JI574668	3069	forward	338	3406	Rici_comm	XP_002519358	337	3186
JI574669	2880	forward	357	3236	Viti_vini	XP_002283854	1	2880
JI574670	3003	forward	185	3187	Arab_lyra	XP_002867367	4	2832
JI574671	3036	reverse	284	3319	Popu_tric	XP_002319664	1	3051	SINGLE_COPY
JI574672	2592	forward	636	3227	Rici_comm	XP_002518995	1	2583
JI574673	2913	forward	461	3373	Viti_vini	XP_002275275	1	2901
JI574674	2763	forward	427	3189	Popu_tric	XP_002308702	1	2724
JI574675	2679	forward	419	3097	Rici_comm	XP_002525525	40	2760
JI574677	2475	reverse	503	2977	Viti_vini	XP_002276971	1	2487
JI574678	3429	reverse	3	3431	Viti_vini	XP_002277075	1	3777
JI574679	3120	forward	113	3232	Viti_vini	XP_002279361	1	3096
JI574681	1155	forward	2290	3444	Rici_comm	XP_002520303	3622	5193
JI574682	798	reverse	1	798	Lact_sati	YP_398360	1	798
JI574685	3156	forward	202	3357	Viti_vini	XP_002284428	1	3429
JI574686	2493	reverse	506	2998	Popu_tric	XP_002314274	34	2544
JI574688	3174	reverse	191	3364	Popu_tric	XP_002331185	1	3288
JI574689	2184	forward	394	2577	Arab_lyra	XP_002871423	1	2544
JI574690	1605	forward	231	1835	Viti_vini	XP_002280919	1	1599	SINGLE_COPY
JI574692	3288	forward	126	3413	Viti_vini	XP_002274267	1	3297
JI574693	2565	forward	637	3201	Viti_vini	XP_002278812	1	2565
JI574694	2505	reverse	149	2653	Viti_vini	XP_002284003	1	2511
JI574695	1563	reverse	1649	3211	Viti_vini	XP_002264334	1	1527
JI574697	2976	forward	240	3215	Rici_comm	XP_002532131	28	3093
JI574698	3111	forward	305	3415	Viti_vini	XP_002265593	1	3237
JI574699	2895	reverse	380	3274	Rici_comm	XP_002530381	1	2895
JI574701	3105	reverse	193	3297	Viti_vini	XP_002279590	1	3159
JI574702	3072	reverse	383	3454	Rici_comm	XP_002517456	67	3135
JI574703	3270	forward	1	3270	Viti_vini	XP_002278531	142	3696
JI574704	3099	reverse	167	3265	Viti_vini	XP_002281752	10	3012
JI574705	906	forward	407	1312	Viti_vini	XP_002277688	1501	2397
JI574706	3081	reverse	188	3268	Viti_vini	XP_002276484	1	3135
JI574707	2916	reverse	370	3285	Viti_vini	XP_002265330	10	2904
JI574708	3027	forward	221	3247	Viti_vini	XP_002267012	4	3015
JI574709	2130	reverse	5	2134	Viti_vini	XP_002268265	1	2127
JI574710	3450	forward	1	3450	Viti_vini	XP_002274761	6367	9903
JI574711	2838	forward	459	3296	Popu_tric	XP_002318194	1	2844	SINGLE_COPY
JI574712	2889	reverse	444	3332	Popu_tric	XP_002332952	1	3039
JI574715	2934	forward	310	3243	Viti_vini	XP_002269540	1	2961
JI574716	2907	reverse	327	3233	Arab_thal	NP_201371	1	2910
JI574718	1962	reverse	267	2228	Viti_vini	XP_002273498	1066	2898
JI574719	3249	reverse	192	3440	Viti_vini	XP_002278588	3016	6447
JI574720	3027	forward	110	3136	Viti_vini	XP_002268884	1	3051	SINGLE_COPY
JI574721	2874	reverse	253	3126	Viti_vini	XP_002280525	49	2925
JI574722	2832	forward	183	3014	Rici_comm	XP_002524700	40	3081
JI574723	3000	forward	164	3163	Viti_vini	XP_002270724	1	3027
JI574724	3240	forward	156	3395	Viti_vini	XP_002281382	28	3654
JI574725	2400	reverse	381	2780	Viti_vini	XP_002265811	1	2400
JI574726	2970	forward	273	3242	Viti_vini	XP_002265360	13	3012
JI574727	2778	forward	437	3214	Rici_comm	XP_002511942	142	3450
JI574728	3078	reverse	227	3304	Viti_vini	XP_002284417	1	3093
JI574729	3108	reverse	107	3214	Rici_comm	XP_002516893	1	3357
JI574730	3390	reverse	43	3432	Viti_vini	XP_002271527	43	3618
JI574731	3066	reverse	202	3267	Rici_comm	XP_002517728	1	3057
JI574732	2415	forward	125	2539	Viti_vini	XP_002277166	1	2589
JI574733	2733	forward	542	3274	Popu_tric	XP_002321510	1	2868
JI574735	2262	reverse	842	3103	Rici_comm	XP_002518194	235	2385
JI574736	2928	reverse	221	3148	Rici_comm	XP_002513095	1	2706
JI574737	2445	forward	579	3023	Popu_tric	XP_002319654	1	2568
JI574739	2769	forward	500	3268	Viti_vini	XP_002264216	85	2859
JI574740	2667	forward	256	2922	Viti_vini	XP_002282919	1	2622
JI574742	3270	reverse	1	3270	Popu_tric	XP_002315209	16	3267
JI574745	2421	forward	597	3017	Viti_vini	XP_002269786	28	2451
JI574746	1716	forward	1684	3399	Rici_comm	XP_002509714	1	1884
JI574747	3042	forward	172	3213	Popu_tric	XP_002315323	79	3186
JI574748	2769	reverse	293	3061	Rici_comm	XP_002514028	1	2949
JI574749	3174	forward	239	3412	Rici_comm	XP_002522485	1	3198
JI574751	3012	forward	139	3150	Viti_vini	XP_002276356	1	3027
JI574752	2730	reverse	391	3120	Viti_vini	XP_002284773	1	2724
JI574753	3120	reverse	221	3340	Viti_vini	XP_002266705	7	3159
JI574754	2943	forward	301	3243	Viti_vini	XP_002284243	1	2928
JI574755	3129	reverse	116	3244	Viti_vini	XP_002280942	16	3138
JI574756	1497	forward	176	1672	Viti_vini	XP_002267616	7	1779
JI574757	3234	forward	132	3365	Viti_vini	XP_002270977	19	3273
JI574758	2625	forward	369	2993	Viti_vini	XP_002275329	1	2880
JI574759	2697	reverse	456	3152	Rici_comm	XP_002525750	1	2508
JI574760	2949	reverse	142	3090	Viti_vini	XP_002264952	31	2955
JI574761	2796	reverse	435	3230	Viti_vini	XP_002271674	1	2721
JI574762	2871	reverse	218	3088	Viti_vini	XP_002266833	4	2880
JI574763	2703	forward	283	2985	Viti_vini	XP_002275766	1	2847
JI574764	2946	forward	228	3173	Viti_vini	XP_002284012	1	2961
JI574765	3003	forward	235	3237	Viti_vini	XP_002285405	1	2997
JI574766	1869	reverse	1532	3400	Popu_tric	XP_002316296	1	1827
JI574767	3051	reverse	315	3365	Viti_vini	XP_002264021	16	3075
JI574768	3126	reverse	156	3281	Viti_vini	XP_002264541	19	3234
JI574769	2424	forward	13	2436	Viti_vini	XP_002277166	1	2574
JI574770	3102	forward	163	3264	Viti_vini	XP_002265473	1	3156
JI574771	3147	forward	13	3159	Viti_vini	XP_002284415	13	3168
JI574772	2676	forward	336	3011	Viti_vini	XP_002281883	1	2736
JI574773	3042	forward	218	3259	Viti_vini	XP_002275511	49	3108
JI574774	2907	reverse	283	3189	Viti_vini	XP_002282109	1	3000
JI574775	2970	reverse	252	3221	Popu_tric	XP_002324752	19	2976
JI574777	1194	reverse	2017	3210	Viti_vini	XP_002276623	37	1266
JI574778	3006	forward	223	3228	Rici_comm	XP_002514172	1	2943
JI574779	2310	reverse	162	2471	Rici_comm	XP_002519424	544	2511
JI574780	2877	forward	303	3179	Arab_lyra	XP_002866281	73	3036
JI574781	2778	reverse	145	2922	Viti_vini	XP_002264260	133	3129
JI574782	2784	forward	70	2853	Rici_comm	XP_002525684	16	2841	SINGLE_COPY
JI574783	2928	forward	320	3247	Viti_vini	XP_002269610	1	2949
JI574785	2769	reverse	382	3150	Viti_vini	XP_002285742	1	2997
JI574787	3165	reverse	70	3234	Rici_comm	XP_002514709	34	3252
JI574791	2244	reverse	192	2435	Rici_comm	XP_002513095	577	2691
JI574792	3144	forward	191	3334	Arab_thal	NP_179241	1072	4278
JI574793	1959	forward	129	2087	Viti_vini	XP_002267948	1	1920
JI574794	2688	forward	420	3107	Popu_tric	XP_002306986	16	2427
JI574795	3039	reverse	188	3226	Viti_vini	XP_002276004	1	3027
JI574796	2139	forward	966	3104	Viti_vini	XP_002280090	1	2229
JI574797	3153	forward	5	3157	Viti_vini	XP_002277702	58	3228
JI574798	3216	reverse	24	3239	Viti_vini	XP_002282024	1	3240
JI574799	2436	reverse	418	2853	Rici_comm	XP_002523945	7	2436
JI574800	3153	forward	4	3156	Popu_tric	XP_002327423	52	3633
JI574801	2655	forward	520	3174	Popu_tric	XP_002303293	1	2925
JI574802	1875	forward	182	2056	Popu_tric	XP_002301188	1	1941
JI574803	3045	forward	207	3251	Popu_tric	XP_002313128	61	3210
JI574804	2628	forward	301	2928	Rici_comm	XP_002530358	1	2709
JI574805	1617	reverse	1638	3254	Rici_comm	XP_002533181	1	1656
JI574806	3165	reverse	199	3363	Rici_comm	XP_002527087	76	3225
JI574807	2964	reverse	253	3216	Viti_vini	XP_002263185	1	2952
JI574808	1722	forward	120	1841	Arab_thal	NP_175325	1	1779
JI574809	2619	forward	383	3001	Popu_tric	XP_002314002	7	2607
JI574813	2799	reverse	187	2985	Viti_vini	XP_002276939	1	2805
JI574814	2958	forward	90	3047	Viti_vini	XP_002274716	1	3021
JI574816	2631	forward	544	3174	Popu_tric	XP_002316825	7	2811
JI574817	3051	forward	117	3167	Viti_vini	XP_002275617	1	3051
JI574818	2928	reverse	215	3142	Popu_tric	XP_002319539	7	2916
JI574819	2886	forward	296	3181	Viti_vini	XP_002281154	1	2964
JI574820	3120	forward	39	3158	Viti_vini	XP_002276890	1	3126
JI574821	2721	forward	289	3009	Viti_vini	XP_002268311	1	2760
JI574822	2538	forward	285	2822	Rici_comm	XP_002522255	1	2529
JI574823	2922	reverse	259	3180	Viti_vini	XP_002274799	1	2946
JI574824	2664	reverse	475	3138	Viti_vini	XP_002280484	4	2670
JI574825	2385	reverse	465	2849	Viti_vini	XP_002268907	4	2388
JI574826	3006	reverse	163	3168	Viti_vini	XP_002273102	1	2982
JI574827	2334	forward	396	2729	Viti_vini	XP_002268064	19	2430
JI574828	2121	reverse	339	2459	Viti_vini	XP_002279468	1	2127
JI574829	3009	reverse	201	3209	Viti_vini	XP_002279773	1	3144
JI574830	2286	reverse	262	2547	Rici_comm	XP_002516207	79	2526
JI574831	2730	forward	473	3202	Viti_vini	XP_002281687	91	2814
JI574833	2487	reverse	485	2971	Rici_comm	XP_002527409	43	2535
JI574834	2520	forward	563	3082	Popu_tric	XP_002314002	7	2616
JI574836	2949	reverse	194	3142	Viti_vini	XP_002265846	85	3036
JI574837	2046	reverse	1257	3302	Viti_vini	XP_002272226	4	2085
JI574838	2028	forward	399	2426	Viti_vini	XP_002271917	1	2193
JI574839	3003	forward	148	3150	Viti_vini	XP_002270542	4	3015
JI574840	2865	forward	275	3139	Viti_vini	XP_002270344	1	2868
JI574842	981	reverse	2055	3035	Viti_vini	XP_002271289	1	981	SINGLE_COPY
JI574844	1692	reverse	1448	3139	Viti_vini	XP_002266883	7	1707
JI574845	1302	forward	304	1605	Viti_vini	XP_002284146	34	1344
JI574846	2301	reverse	273	2573	Viti_vini	XP_002270271	13	2310
JI574847	2145	forward	977	3121	Viti_vini	XP_002272864	1207	3294
JI574848	3006	forward	24	3029	Viti_vini	XP_002262922	238	3351
JI574849	3135	forward	148	3282	Viti_vini	XP_002266047	7	3459
JI574850	3144	forward	160	3303	Viti_vini	XP_002279640	19	3372
JI574852	2829	forward	177	3005	Viti_vini	XP_002273250	1	2847
JI574853	2754	reverse	476	3229	Viti_vini	XP_002268363	1	2841
JI574854	2589	reverse	277	2865	Viti_vini	XP_002277320	7	3246
JI574855	2703	reverse	319	3021	Viti_vini	XP_002282052	1	2640
JI574856	2340	forward	492	2831	Viti_vini	XP_002271765	1	2445
JI574857	2832	reverse	273	3104	Viti_vini	XP_002282410	1	2841
JI574858	2640	reverse	625	3264	Viti_vini	XP_002278108	25	3138
JI574860	2943	forward	171	3113	Viti_vini	XP_002268598	100	3069
JI574861	2547	forward	270	2816	Viti_vini	XP_002267265	1	2688
JI574862	2838	forward	264	3101	Rici_comm	XP_002510055	1	2910
JI574863	2550	forward	442	2991	Popu_tric	XP_002322482	1	2673
JI574864	2970	reverse	206	3175	Viti_vini	XP_002278131	28	2964
JI574865	2553	forward	602	3154	Viti_vini	XP_002281253	4	2628
JI574866	3060	reverse	254	3313	Viti_vini	XP_002280758	1159	4260
JI574868	2787	reverse	266	3052	Viti_vini	XP_002271987	1	2883
JI574869	2631	forward	364	2994	Viti_vini	XP_002274055	1	2703
JI574870	3072	forward	141	3212	Viti_vini	XP_002277492	1	3141
JI574871	3003	reverse	214	3216	Viti_vini	XP_002279290	1	3198
JI574872	3078	forward	1	3078	Popu_tric	XP_002330598	100	3387
JI574873	2964	reverse	146	3109	Viti_vini	XP_002283453	16	2961
JI574875	2949	reverse	40	2988	Viti_vini	XP_002268598	121	3069
JI574876	2517	reverse	186	2702	Viti_vini	XP_002275783	31	2550
JI574877	2844	reverse	272	3115	Viti_vini	XP_002277956	1	2910
JI574878	3024	reverse	272	3295	Rici_comm	XP_002516533	4	3027
JI574880	2790	forward	287	3076	Viti_vini	XP_002267403	1	3105
JI574882	2835	reverse	312	3146	Viti_vini	XP_002276020	43	2877
JI574883	2745	forward	332	3076	Viti_vini	XP_002268311	1	2760
JI574884	2661	forward	453	3113	Rici_comm	XP_002520710	1	2655
JI574885	2592	forward	183	2774	Viti_vini	XP_002276453	76	2655
JI574887	3045	forward	248	3292	Rici_comm	XP_002520907	1	3108
JI574888	2502	reverse	220	2721	Popu_tric	XP_002313457	1	2499	SINGLE_COPY
JI574890	2847	reverse	260	3106	Rici_comm	XP_002530381	1	2895
JI574891	2715	forward	314	3028	Viti_vini	XP_002279892	1	3525
JI574892	2343	forward	806	3148	Rici_comm	XP_002525183	25	2271
JI574893	2973	reverse	280	3252	Rici_comm	XP_002526275	205	3189
JI574895	1299	reverse	44	1342	Viti_vini	XP_002273558	2269	3705
JI574896	2901	reverse	203	3103	Rici_comm	XP_002531997	13	2964
JI574898	897	reverse	1771	2667	Rici_comm	XP_002519358	1324	2145
JI574899	3099	reverse	171	3269	Viti_vini	XP_002272198	217	3369
JI574900	2541	reverse	424	2964	Viti_vini	XP_002284945	1	2628
JI574901	2610	forward	309	2918	Rici_comm	XP_002526365	1	2628
JI574902	2994	reverse	136	3129	Viti_vini	XP_002267514	1	3018
JI574903	2793	reverse	282	3074	Rici_comm	XP_002511977	1	2805
JI574906	2964	forward	130	3093	Viti_vini	XP_002278138	1	3027
JI574907	3078	reverse	112	3189	Viti_vini	XP_002273521	16	3132
JI574908	2775	forward	224	2998	Viti_vini	XP_002284518	1	2769
JI574909	2967	forward	47	3013	Viti_vini	XP_002267199	1	2964
JI574910	2319	reverse	121	2439	Arab_lyra	XP_002884741	13	2610
JI574911	2451	reverse	175	2625	Viti_vini	XP_002273615	1	2451
JI574912	1299	reverse	1973	3271	Viti_vini	XP_002263192	6445	7857
JI574913	2880	reverse	219	3098	Rici_comm	XP_002515440	79	2928
JI574914	3102	forward	75	3176	Viti_vini	XP_002276495	1	3465
JI574915	2610	forward	391	3000	Rici_comm	XP_002520710	1	2655
JI574917	2397	reverse	359	2755	Viti_vini	XP_002266678	1	2544
JI574918	1872	forward	13	1884	Viti_vini	XP_002276152	10	2034
JI574920	2463	reverse	522	2984	Viti_vini	XP_002272300	1	2622
JI574921	2649	reverse	311	2959	Rici_comm	XP_002517521	1	2703
JI574924	1074	forward	2108	3181	Viti_vini	XP_002263244	757	1809
JI574925	3117	forward	147	3263	Viti_vini	XP_002279304	1	3069
JI574926	2997	forward	92	3088	Popu_tric	XP_002310662	10	3240
JI574927	2586	reverse	399	2984	Viti_vini	XP_002274414	1	2598
JI574928	2742	reverse	283	3024	Viti_vini	XP_002275389	16	2781
JI574929	3003	reverse	137	3139	Viti_vini	XP_002274787	40	3162
JI574930	2982	reverse	213	3194	Viti_vini	XP_002274689	25	2922
JI574931	1284	reverse	1972	3255	Popu_tric	XP_002310944	1960	3249
JI574932	2784	forward	324	3107	Viti_vini	XP_002279853	25	3327
JI574934	2853	forward	272	3124	Viti_vini	XP_002265236	1	2991
JI574935	3003	reverse	186	3188	Popu_tric	XP_002321093	1	3018
JI574937	2673	forward	220	2892	Viti_vini	XP_002272055	52	2772
JI574938	2964	forward	120	3083	Popu_tric	XP_002300042	1	2883
JI574939	3063	forward	36	3098	Viti_vini	XP_002270813	1	3126
JI574941	2475	forward	336	2810	Rici_comm	XP_002519403	1	2478
JI574942	2430	forward	466	2895	Popu_tric	XP_002333360	1	2433
JI574943	2427	reverse	558	2984	Viti_vini	XP_002270856	1	2448
JI574944	2871	forward	168	3038	Viti_vini	XP_002271143	34	2901
JI574945	2511	reverse	263	2773	Viti_vini	XP_002284003	1	2511
JI574947	975	forward	578	1552	Viti_vini	XP_002271158	40	1068
JI574948	2826	reverse	340	3165	Rici_comm	XP_002529505	55	3066
JI574949	2796	forward	221	3016	Viti_vini	XP_002264735	1	3000
JI574950	2895	forward	1	2895	Viti_vini	XP_002271699	112	2952
JI574951	2901	forward	1	2901	Viti_vini	XP_002268909	616	3858
JI574952	2064	forward	342	2405	Viti_vini	XP_002270102	61	2121
JI574953	2862	reverse	171	3032	Viti_vini	XP_002274102	1	2856
JI574954	2757	reverse	334	3090	Viti_vini	XP_002271525	1	2754
JI574955	2550	forward	235	2784	Rici_comm	XP_002519031	1	2712
JI574956	1557	reverse	1400	2956	Viti_vini	XP_002273263	34	1605
JI574957	2532	forward	272	2803	Rici_comm	XP_002522255	1	2529
JI574958	1122	reverse	770	1891	Viti_vini	XP_002263415	1456	2574
JI574959	2598	forward	339	2936	Viti_vini	XP_002271456	31	2529
JI574960	2280	forward	481	2760	Viti_vini	XP_002275734	1	2544
JI574962	2985	reverse	83	3067	Rici_comm	XP_002531999	13	3063
JI574963	2820	forward	165	2984	Viti_vini	XP_002284611	16	2955
JI574964	1857	forward	382	2238	Viti_vini	XP_002285259	1	1953
JI574965	2616	reverse	309	2924	Viti_vini	XP_002278786	1	2658
JI574966	2661	reverse	302	2962	Viti_vini	XP_002266075	49	2688
JI574968	2481	reverse	218	2698	Viti_vini	XP_002268853	1	2508
JI574969	2169	reverse	885	3053	Viti_vini	XP_002277401	661	3015
JI574970	2643	forward	205	2847	Viti_vini	XP_002263741	1	2691
JI574971	2271	forward	749	3019	Viti_vini	XP_002284507	1	2289
JI574972	2412	forward	621	3032	Viti_vini	XP_002281705	1	2457	SINGLE_COPY
JI574973	2703	reverse	280	2982	Popu_tric	XP_002328539	1	2895
JI574974	2355	reverse	767	3121	Viti_vini	XP_002279073	835	3363
JI574976	2838	reverse	234	3071	Rici_comm	XP_002511999	1	3000
JI574977	2751	reverse	193	2943	Viti_vini	XP_002274115	295	3057
JI574978	1788	forward	538	2325	Viti_vini	XP_002274197	643	2670
JI574979	2184	forward	781	2964	Popu_tric	XP_002315807	346	2670
JI574980	2724	reverse	201	2924	Viti_vini	XP_002269448	1	2715
JI574981	2823	forward	21	2843	Viti_vini	XP_002283414	61	2970
JI574982	2781	reverse	271	3051	Rici_comm	XP_002519381	28	2856
JI574983	1710	forward	1357	3066	Viti_vini	XP_002276223	1027	2760
JI574984	2937	forward	75	3011	Viti_vini	XP_002265891	1	2721
JI574985	3033	forward	30	3062	Rici_comm	XP_002522490	10	3060
JI574986	2964	reverse	161	3124	Viti_vini	XP_002268899	1	3396	SINGLE_COPY
JI574987	2154	forward	661	2814	Arab_lyra	XP_002866133	52	2406
JI574988	3057	forward	122	3178	Rici_comm	XP_002529598	16	3069
JI574989	2784	forward	324	3107	Viti_vini	XP_002279075	52	2868
JI574990	2853	reverse	258	3110	Viti_vini	XP_002274319	1	3042
JI574992	2952	forward	216	3167	Viti_vini	XP_002271384	10	2958
JI574993	1419	reverse	101	1519	Arab_lyra	XP_002875072	1423	2835
JI574995	2832	forward	378	3209	Rici_comm	XP_002514434	31	2859
JI574997	1530	forward	1392	2921	Arab_thal	NP_196022	3067	4470
JI574998	1995	reverse	204	2198	Viti_vini	XP_002271627	826	2901
JI574999	2514	reverse	221	2734	Rici_comm	XP_002529946	7	2526
JI575000	2661	forward	329	2989	Popu_tric	XP_002301133	469	3147
JI575001	1218	reverse	1895	3112	Viti_vini	XP_002272609	1	1452
JI575002	2640	forward	156	2795	Viti_vini	XP_002281895	1	3066
JI575004	1878	reverse	740	2617	Viti_vini	XP_002268807	1	1875
JI575005	2427	reverse	293	2719	Viti_vini	XP_002275845	2029	4509
JI575006	2136	forward	661	2796	Viti_vini	XP_002266200	1	2280
JI575007	2817	reverse	187	3003	Rici_comm	XP_002519316	1	3078
JI575009	2340	forward	357	2696	Viti_vini	XP_002284379	22	2310
JI575010	2673	reverse	253	2925	Viti_vini	XP_002270776	115	2634
JI575011	2193	reverse	516	2708	Rici_comm	XP_002515471	1	2178
JI575012	2868	forward	170	3037	Viti_vini	XP_002283604	157	3033
JI575013	2928	forward	83	3010	Popu_tric	XP_002305057	82	3000
JI575015	789	reverse	543	1331	Popu_tric	XP_002309580	106	894
JI575016	2745	reverse	232	2976	Viti_vini	XP_002284607	1	3000
JI575017	2814	forward	158	2971	Popu_tric	XP_002303787	31	2715
JI575018	2721	reverse	184	2904	Rici_comm	XP_002523535	19	2853	SINGLE_COPY
JI575019	2397	reverse	278	2674	Rici_comm	XP_002530525	64	2517
JI575021	2697	forward	357	3053	Rici_comm	XP_002511059	43	2730
JI575022	831	forward	568	1398	Rici_comm	XP_002514639	892	1716
JI575025	2772	forward	261	3032	Rici_comm	XP_002513952	7	2922
JI575026	2409	forward	580	2988	Viti_vini	XP_002280724	1	2451
JI575027	2976	reverse	1	2976	Rici_comm	XP_002531514	4	3003
JI575028	3126	forward	56	3181	Viti_vini	XP_002266505	1	3189
JI575029	2763	reverse	232	2994	Rici_comm	XP_002532792	1	2748
JI575030	2592	forward	274	2865	Viti_vini	XP_002265478	1	2670
JI575032	2202	forward	830	3031	Lact_sati	YP_398328	1	2202
JI575033	2550	reverse	49	2598	Viti_vini	XP_002274246	43	2742
JI575034	2658	forward	375	3032	Viti_vini	XP_002274968	1	2706
JI575036	2601	forward	296	2896	Viti_vini	XP_002274900	19	2748
JI575037	1602	reverse	293	1894	Viti_vini	XP_002265512	1609	3777
JI575038	2139	reverse	192	2330	Viti_vini	XP_002264138	796	2913
JI575039	1425	reverse	1445	2869	Rici_comm	XP_002518026	13	1440
JI575040	3174	reverse	1	3174	Viti_vini	XP_002274489	3823	6906
JI575041	2850	reverse	178	3027	Popu_tric	XP_002318539	1	2892
JI575042	2868	reverse	174	3041	Viti_vini	XP_002283993	19	2895
JI575044	2829	reverse	276	3104	Popu_tric	XP_002302927	4	2835
JI575045	1992	forward	762	2753	Viti_vini	XP_002263910	1	1950
JI575046	2553	forward	333	2885	Viti_vini	XP_002284535	34	2577
JI575047	1722	reverse	283	2004	Viti_vini	XP_002266275	2338	4374
JI575048	2640	reverse	195	2834	Viti_vini	XP_002272154	1	2661
JI575049	2547	reverse	347	2893	Viti_vini	XP_002272675	1	2619
JI575050	2892	forward	3	2894	Popu_tric	XP_002322738	109	3534
JI575051	2853	reverse	217	3069	Viti_vini	XP_002269453	28	2862
JI575053	2505	forward	593	3097	Rici_comm	XP_002512743	31	2589
JI575054	2814	forward	161	2974	Popu_tric	XP_002300170	1	2763
JI575055	2550	reverse	487	3036	Popu_tric	XP_002321748	25	2616
JI575056	2616	forward	271	2886	Viti_vini	XP_002281404	13	2622
JI575057	2769	forward	240	3008	Viti_vini	XP_002265426	1	3204
JI575058	2244	forward	185	2428	Viti_vini	XP_002278262	1	2280
JI575059	2868	reverse	152	3019	Popu_tric	XP_002299234	19	2898
JI575060	2649	forward	270	2918	Viti_vini	XP_002273713	1	2715
JI575061	2955	forward	1	2955	Popu_tric	XP_002308832	1483	4428
JI575063	2445	reverse	307	2751	Rici_comm	XP_002532155	19	2481
JI575064	2535	forward	238	2772	Viti_vini	XP_002268503	1	2541
JI575065	2799	forward	156	2954	Viti_vini	XP_002285243	1	2793	SINGLE_COPY
JI575066	2739	reverse	198	2936	Viti_vini	XP_002270672	25	2853
JI575067	2604	reverse	467	3070	Viti_vini	XP_002275839	1	2541
JI575068	2757	forward	44	2800	Rici_comm	XP_002509474	1	2901
JI575069	2865	forward	116	2980	Viti_vini	XP_002274575	1	2943
JI575070	2682	forward	180	2861	Viti_vini	XP_002285293	22	2715
JI575072	2937	forward	119	3055	Rici_comm	XP_002517397	16	2937
JI575073	2547	reverse	569	3115	Viti_vini	XP_002274521	388	2937
JI575074	2283	forward	654	2936	Popu_tric	XP_002319094	1	2289
JI575077	702	forward	1454	2155	Rici_comm	XP_002512413	475	1185
JI575079	2871	forward	2	2872	Viti_vini	XP_002277870	7	3045
JI575080	1458	reverse	385	1842	Acor_cala	YP_319761	4	1461
JI575081	2484	reverse	175	2658	Viti_vini	XP_002275964	13	2487
JI575082	2964	forward	72	3035	Viti_vini	XP_002280942	172	3126
JI575083	2958	reverse	148	3105	Popu_tric	XP_002324325	37	3021
JI575084	2691	forward	220	2910	Viti_vini	XP_002263741	1	2691
JI575085	2490	forward	188	2677	Viti_vini	XP_002270963	163	2679
JI575086	2376	reverse	176	2551	Viti_vini	XP_002280360	25	2397
JI575087	2499	reverse	244	2742	Viti_vini	XP_002283717	1	2523
JI575088	2550	forward	399	2948	Viti_vini	XP_002270865	163	3111
JI575089	2826	forward	260	3085	Viti_vini	XP_002274910	163	2973
JI575090	1935	forward	120	2054	Viti_vini	XP_002278367	1	1869
JI575091	2580	reverse	188	2767	Arab_thal	NP_187809	1	2853
JI575092	2850	reverse	198	3047	Viti_vini	XP_002281133	7	2874
JI575093	3120	forward	14	3133	Viti_vini	XP_002278313	82	3213
JI575094	2763	forward	210	2972	Popu_tric	XP_002301705	64	2853
JI575095	2829	forward	55	2883	Viti_vini	XP_002264576	253	3054
JI575096	2775	forward	348	3122	Viti_vini	XP_002284773	1	2724
JI575097	537	forward	2	538	Viti_vini	XP_002272034	664	1194
JI575098	2523	reverse	362	2884	Viti_vini	XP_002267263	1	2433
JI575099	2307	forward	541	2847	Viti_vini	XP_002269509	1	2334
JI575100	2697	forward	227	2923	Viti_vini	XP_002284518	64	2757
JI575101	1530	reverse	131	1660	Lact_sati	YP_398373	1	1530
JI575103	2445	forward	390	2834	Popu_tric	XP_002308119	7	2451
JI575104	2457	forward	105	2561	Rici_comm	XP_002530596	1	2529
JI575105	2469	forward	251	2719	Viti_vini	XP_002283273	1	2460
JI575109	1758	forward	1034	2791	Viti_vini	XP_002265987	1	1623
JI575111	2595	reverse	252	2846	Viti_vini	XP_002272000	13	2634
JI575112	2766	forward	194	2959	Viti_vini	XP_002281552	22	2742
JI575113	2466	reverse	305	2770	Viti_vini	XP_002280557	154	2604
JI575114	2412	forward	611	3022	Popu_tric	XP_002309629	1	2448
JI575115	2565	reverse	328	2892	Viti_vini	XP_002284972	1	2556
JI575116	2319	forward	581	2899	Viti_vini	XP_002269494	1	2490
JI575117	2661	forward	148	2808	Viti_vini	XP_002277120	1	2553
JI575118	2787	forward	58	2844	Viti_vini	XP_002278956	1	2853
JI575119	2934	forward	133	3066	Viti_vini	XP_002267933	25	3042
JI575120	2712	forward	44	2755	Popu_tric	XP_002331196	1	2688
JI575121	2550	reverse	346	2895	Viti_vini	XP_002274414	1	2601	SINGLE_COPY
JI575122	3105	forward	5	3109	Arab_lyra	XP_002874183	538	3702
JI575123	2100	reverse	222	2321	Rici_comm	XP_002524874	1	2250
JI575124	2868	forward	97	2964	Rici_comm	XP_002532258	1	3117
JI575125	1305	forward	293	1597	Rici_comm	XP_002509949	34	1329
JI575126	2127	forward	893	3019	Popu_tric	XP_002314950	16	2256
JI575127	2361	forward	390	2750	Viti_vini	XP_002274169	688	3294
JI575128	2529	forward	271	2799	Viti_vini	XP_002264786	16	2991
JI575129	2358	forward	481	2838	Viti_vini	XP_002285019	1	2373
JI575130	2832	reverse	101	2932	Popu_tric	XP_002323629	40	2871
JI575131	2118	forward	110	2227	Viti_vini	XP_002270318	1	2229
JI575132	3045	reverse	6	3050	Rici_comm	XP_002525573	1	3045
JI575135	2373	forward	69	2441	Viti_vini	XP_002264741	307	2796
JI575136	2748	forward	226	2973	Viti_vini	XP_002275046	1	2829
JI575137	2487	forward	275	2761	Rici_comm	XP_002527409	43	2535
JI575138	2781	forward	71	2851	Rici_comm	XP_002519449	1	2850	SINGLE_COPY
JI575139	2595	reverse	216	2810	Viti_vini	XP_002275277	532	3309
JI575140	2550	reverse	83	2632	Popu_tric	XP_002322482	1	2694
JI575141	2865	forward	234	3098	Arab_lyra	XP_002877284	10	3183
JI575142	2814	forward	92	2905	Rici_comm	XP_002531635	1	2787
JI575143	2460	forward	281	2740	Viti_vini	XP_002283705	25	2835
JI575144	2595	forward	329	2923	Viti_vini	XP_002276947	31	3159
JI575146	2655	forward	186	2840	Viti_vini	XP_002271755	1	2904
JI575147	2268	forward	584	2851	Viti_vini	XP_002270051	1	2256
JI575148	2505	forward	280	2784	Rici_comm	XP_002510455	1	2520
JI575149	1404	forward	260	1663	Viti_vini	XP_002280212	37	1443
JI575150	2532	forward	287	2818	Viti_vini	XP_002273795	19	2571
JI575151	2133	forward	389	2521	Rici_comm	XP_002524230	13	2145
JI575153	2664	reverse	324	2987	Viti_vini	XP_002272059	1	2679
JI575154	2871	forward	92	2962	Viti_vini	XP_002264658	16	2883
JI575155	2787	reverse	17	2803	Viti_vini	XP_002275305	37	3087
JI575156	2475	reverse	170	2644	Rici_comm	XP_002510508	1	2844
JI575157	1839	reverse	1259	3097	Viti_vini	XP_002277754	259	2136
JI575158	2601	forward	371	2971	Popu_tric	XP_002309557	1	3081
JI575159	2559	reverse	119	2677	Viti_vini	XP_002266626	7	2613
JI575161	2544	reverse	266	2809	Viti_vini	XP_002274579	16	2520
JI575162	1524	forward	65	1588	Rici_comm	XP_002528344	7	1527
JI575163	2856	forward	4	2859	Popu_tric	XP_002314097	94	3183
JI575164	2292	forward	138	2429	Rici_comm	XP_002517706	1	2325
JI575165	2436	reverse	255	2690	Viti_vini	XP_002273221	1	2439
JI575166	1806	reverse	1051	2856	Viti_vini	XP_002263966	4	1833
JI575167	1749	forward	1346	3094	Viti_vini	XP_002282770	637	2508
JI575168	2373	reverse	32	2404	Viti_vini	XP_002281873	271	2988
JI575169	2958	reverse	39	2996	Viti_vini	XP_002264704	28	2811
JI575171	2526	reverse	307	2832	Viti_vini	XP_002274449	1	2526
JI575172	2322	reverse	579	2900	Viti_vini	XP_002278062	421	2835
JI575173	2598	forward	172	2769	Viti_vini	XP_002273020	1	2577
JI575174	2784	forward	149	2932	Rici_comm	XP_002531635	1	2784
JI575176	2496	reverse	385	2880	Viti_vini	XP_002271969	4	2583
JI575177	2523	forward	469	2991	Viti_vini	XP_002281815	1	2526
JI575178	3084	reverse	3	3086	Arab_thal	NP_850178	34	3192
JI575180	2157	reverse	520	2676	Viti_vini	XP_002284543	1	2547
JI575181	2541	forward	246	2786	Viti_vini	XP_002279613	16	2652
JI575182	2535	reverse	285	2819	Viti_vini	XP_002263306	1	2577
JI575183	2727	forward	219	2945	Rici_comm	XP_002512071	79	3297
JI575185	2886	forward	57	2942	Viti_vini	XP_002273675	1	2856
JI575186	2838	forward	122	2959	Rici_comm	XP_002519381	34	2874
JI575187	2859	forward	216	3074	Rici_comm	XP_002518502	22	2940
JI575189	1596	forward	143	1738	Viti_vini	XP_002283260	40	1635
JI575191	2826	reverse	200	3025	Popu_tric	XP_002323098	7	2877
JI575193	2526	reverse	388	2913	Viti_vini	XP_002274939	1	2640	SINGLE_COPY
JI575194	2613	forward	224	2836	Popu_tric	XP_002327308	1	2793
JI575195	2769	forward	99	2867	Viti_vini	XP_002273322	10	2919
JI575197	2406	forward	440	2845	Viti_vini	XP_002269406	1	2442
JI575199	1284	reverse	410	1693	Viti_vini	XP_002285729	13	1266
JI575200	2589	forward	454	3042	Viti_vini	XP_002270804	1	2979
JI575201	2664	forward	221	2884	Viti_vini	XP_002267907	580	3510
JI575202	1356	forward	1470	2825	Arab_lyra	XP_002885268	382	2052
JI575203	2679	reverse	149	2827	Viti_vini	XP_002277029	1	2667
JI575205	2256	forward	666	2921	Rici_comm	XP_002527131	1	2259	SINGLE_COPY
JI575207	2559	reverse	281	2839	Rici_comm	XP_002532369	28	2565
JI575208	2445	forward	368	2812	Viti_vini	XP_002274237	16	2250
JI575209	2229	reverse	631	2859	Viti_vini	XP_002264183	667	2898
JI575210	2427	forward	241	2667	Viti_vini	XP_002265706	1	2499
JI575211	2886	reverse	182	3067	Viti_vini	XP_002269839	61	2943
JI575212	2412	reverse	507	2918	Viti_vini	XP_002283563	34	2421
JI575213	2421	forward	570	2990	Popu_tric	XP_002310171	1	2643
JI575214	2343	reverse	200	2542	Viti_vini	XP_002266946	7	2388
JI575216	1197	reverse	1284	2480	Viti_vini	XP_002265804	1	1239
JI575217	1401	forward	144	1544	Viti_vini	XP_002274897	1	1386
JI575218	2556	reverse	189	2744	Arab_lyra	XP_002870452	79	2598
JI575219	1947	forward	11	1957	Viti_vini	XP_002279681	1	1923
JI575221	2790	reverse	276	3065	Rici_comm	XP_002517850	166	2946
JI575223	1767	reverse	330	2096	Viti_vini	XP_002268751	1087	3051
JI575224	2697	reverse	121	2817	Arab_thal	NP_193496	19	2841
JI575225	2562	forward	207	2768	Viti_vini	XP_002269942	1	2604
JI575227	1812	reverse	666	2477	Viti_vini	XP_002282962	37	2133
JI575228	2109	reverse	610	2718	Viti_vini	XP_002272135	34	2178
JI575229	2568	reverse	258	2825	Viti_vini	XP_002266179	1	2991
JI575230	2655	reverse	68	2722	Viti_vini	XP_002265248	1	2754
JI575231	1551	reverse	1510	3060	Rici_comm	XP_002519358	1597	3234
JI575232	2625	forward	82	2706	Viti_vini	XP_002278164	154	2850
JI575233	2448	forward	374	2821	Viti_vini	XP_002274597	52	2484
JI575234	2229	reverse	1	2229	Oryz_sati	NP_001060895	19	2283
JI575235	1839	forward	418	2256	Viti_vini	XP_002269607	1	1902	SINGLE_COPY
JI575236	2604	forward	281	2884	Viti_vini	XP_002276189	1	2976
JI575237	2361	forward	518	2878	Viti_vini	XP_002264565	94	2529
JI575238	1971	forward	773	2743	Viti_vini	XP_002271001	1	2064
JI575239	2691	forward	245	2935	Viti_vini	XP_002274159	10	2700
JI575241	2988	forward	6	2993	Viti_vini	XP_002273186	43	3054
JI575244	2835	forward	28	2862	Popu_tric	XP_002320692	1	3120
JI575245	2739	reverse	141	2879	Popu_tric	XP_002301126	1	2739
JI575246	2754	reverse	179	2932	Viti_vini	XP_002280806	1	2781
JI575247	2499	forward	312	2810	Popu_tric	XP_002317684	1	2472
JI575248	2505	reverse	371	2875	Viti_vini	XP_002279606	1	2616
JI575249	2592	forward	264	2855	Viti_vini	XP_002280651	61	2598
JI575251	2736	forward	159	2894	Sorg_bico	XP_002465197	109	2757
JI575252	2298	reverse	691	2988	Viti_vini	XP_002273105	535	2943
JI575253	2517	reverse	428	2944	Viti_vini	XP_002274730	25	2544
JI575254	2706	forward	198	2903	Viti_vini	XP_002267403	52	3105
JI575255	2655	forward	181	2835	Viti_vini	XP_002284401	1	2658
JI575256	2502	forward	335	2836	Popu_tric	XP_002303787	31	2706
JI575258	2397	reverse	157	2553	Viti_vini	XP_002277407	4	2478
JI575260	2400	reverse	605	3004	Viti_vini	XP_002279319	94	2538
JI575261	2751	forward	253	3003	Viti_vini	XP_002277540	7	2751
JI575262	2643	reverse	219	2861	Viti_vini	XP_002282657	13	2664
JI575263	2640	forward	204	2843	Viti_vini	XP_002274941	19	2655
JI575264	2403	forward	26	2428	Viti_vini	XP_002277529	439	2829
JI575265	2658	reverse	3	2660	Viti_vini	XP_002265191	4	2667
JI575266	2640	forward	229	2868	Arab_lyra	XP_002877809	22	2673
JI575268	2763	forward	226	2988	Viti_vini	XP_002270200	31	2778
JI575269	2529	forward	179	2707	Rici_comm	XP_002529477	52	2667
JI575270	1701	reverse	204	1904	Viti_vini	XP_002276974	2107	3840
JI575271	2097	reverse	637	2733	Viti_vini	XP_002277969	1	2025
JI575272	2637	forward	228	2864	Viti_vini	XP_002271577	1	2550
JI575274	2655	reverse	196	2850	Viti_vini	XP_002284401	1	2658
JI575275	2433	reverse	366	2798	Viti_vini	XP_002280787	178	2613
JI575276	2049	reverse	624	2672	Rici_comm	XP_002518342	40	2085
JI575277	1473	forward	1452	2924	Rici_comm	XP_002519549	1	1572
JI575278	2826	forward	123	2948	Rici_comm	XP_002519381	34	2880
JI575280	2427	reverse	339	2765	Sorg_bico	XP_002436642	31	2853
JI575281	2055	forward	729	2783	Popu_tric	XP_002319371	1	2097
JI575282	2682	reverse	217	2898	Viti_vini	XP_002270470	76	2865
JI575283	2808	forward	53	2860	Viti_vini	XP_002265776	1	2856
JI575284	2298	forward	295	2592	Viti_vini	XP_002268633	19	2313
JI575285	1179	forward	1852	3030	Sorg_bico	XP_002445906	664	1734
JI575287	1125	reverse	1862	2986	Viti_vini	XP_002279537	1	1134	SINGLE_COPY
JI575288	2331	forward	288	2618	Viti_vini	XP_002276313	187	2469
JI575289	2925	forward	77	3001	Arab_thal	NP_565513	1	2943
JI575290	2601	forward	174	2774	Viti_vini	XP_002280871	25	3057
JI575291	2280	forward	2	2281	Rici_comm	XP_002531928	127	2457
JI575292	1530	forward	12	1541	Rici_comm	XP_002519358	1609	3201
JI575293	2409	reverse	303	2711	Rici_comm	XP_002510481	1	2400
JI575294	2658	forward	127	2784	Viti_vini	XP_002279641	1	2706
JI575295	1533	forward	135	1667	Viti_vini	XP_002270340	1	1494
JI575296	1845	reverse	3	1847	Viti_vini	XP_002280906	1	1833
JI575297	2697	reverse	171	2867	Viti_vini	XP_002272168	22	2745
JI575298	2703	forward	81	2783	Viti_vini	XP_002269515	43	2727
JI575299	2394	forward	601	2994	Popu_tric	XP_002329922	1	2376
JI575300	2370	reverse	492	2861	Rici_comm	XP_002519615	1	2601
JI575301	1518	reverse	770	2287	Rici_comm	XP_002514640	1	2055
JI575302	2337	forward	463	2799	Viti_vini	XP_002263930	1	2586
JI575303	2952	reverse	1	2952	Rici_comm	XP_002522485	64	3069
JI575304	2541	forward	192	2732	Viti_vini	XP_002274220	664	3225
JI575305	2310	forward	192	2501	Rici_comm	XP_002528114	1	2340
JI575306	2700	reverse	277	2976	Rici_comm	XP_002513443	1	2700
JI575307	2229	forward	389	2617	Popu_tric	XP_002331119	1	2229
JI575308	2448	forward	123	2570	Viti_vini	XP_002279319	1	2553
JI575309	2328	reverse	426	2753	Rici_comm	XP_002509895	22	2340
JI575310	2247	forward	476	2722	Viti_vini	XP_002277378	241	2469
JI575311	2616	reverse	269	2884	Viti_vini	XP_002276600	1	2613
JI575314	2301	forward	277	2577	Rici_comm	XP_002519202	1	2373
JI575316	1530	reverse	1257	2786	Popu_tric	XP_002334427	1	1554	SINGLE_COPY
JI575318	2340	forward	463	2802	Viti_vini	XP_002268317	49	2457
JI575319	2304	reverse	392	2695	Viti_vini	XP_002262784	1	2247
JI575320	2475	reverse	281	2755	Viti_vini	XP_002268924	40	2511
JI575321	2019	forward	547	2565	Viti_vini	XP_002276745	1	1926
JI575322	2550	forward	244	2793	Arab_lyra	XP_002867053	1	2607
JI575323	2265	reverse	353	2617	Rici_comm	XP_002523536	85	2364
JI575324	2514	reverse	287	2800	Rici_comm	XP_002532763	1	2511
JI575325	2598	forward	261	2858	Viti_vini	XP_002273083	139	2802
JI575326	2292	forward	502	2793	Viti_vini	XP_002277002	523	2940
JI575327	2658	reverse	211	2868	Viti_vini	XP_002283981	1	2616
JI575328	2562	forward	150	2711	Viti_vini	XP_002271239	16	2625
JI575329	2592	forward	207	2798	Viti_vini	XP_002264328	46	2655
JI575331	2025	reverse	238	2262	Viti_vini	XP_002262977	25	2097
JI575332	1767	forward	1006	2772	Viti_vini	XP_002279129	16	1800
JI575334	2682	forward	172	2853	Viti_vini	XP_002282657	1	2664
JI575335	2385	forward	284	2668	Popu_tric	XP_002314048	19	2412
JI575336	2295	reverse	402	2696	Viti_vini	XP_002279372	1	2415
JI575337	2427	reverse	354	2780	Viti_vini	XP_002271896	1	2430
JI575338	2640	forward	296	2935	Rici_comm	XP_002530370	1	2769
JI575339	2625	reverse	18	2642	Viti_vini	XP_002270968	31	2640
JI575340	2196	reverse	384	2579	Rici_comm	XP_002533625	4	2178
JI575341	2517	forward	160	2676	Viti_vini	XP_002263306	1	2577
JI575342	573	reverse	2161	2733	Viti_vini	XP_002283569	82	645
JI575343	2241	reverse	458	2698	Viti_vini	XP_002277667	1	2412
JI575344	2718	reverse	82	2799	Popu_tric	XP_002321026	19	2784
JI575345	2550	reverse	143	2692	Rici_comm	XP_002516771	64	2604
JI575346	2280	reverse	407	2686	Popu_tric	XP_002311140	1	2382	SINGLE_COPY
JI575347	2223	forward	214	2436	Viti_vini	XP_002272195	1	2232
JI575348	2631	forward	115	2745	Viti_vini	XP_002268160	43	2682
JI575349	2745	forward	102	2846	Viti_vini	XP_002275196	1	2775
JI575350	2520	reverse	288	2807	Rici_comm	XP_002515876	19	2664
JI575351	2208	forward	502	2709	Rici_comm	XP_002514684	1	2172
JI575354	2796	reverse	175	2970	Popu_tric	XP_002331300	1	2763
JI575355	2556	reverse	161	2716	Arab_lyra	XP_002884153	19	2523
JI575357	2658	reverse	257	2914	Viti_vini	XP_002271447	1	2730
JI575358	2481	forward	278	2758	Viti_vini	XP_002270926	64	2541
JI575359	2565	forward	178	2742	Viti_vini	XP_002284404	1	2589
JI575360	2115	reverse	441	2555	Rici_comm	XP_002519855	7	2178
JI575361	2346	reverse	187	2532	Viti_vini	XP_002283202	1	2343
JI575362	2361	forward	475	2835	Rici_comm	XP_002533784	73	2496
JI575363	2331	reverse	295	2625	Rici_comm	XP_002525054	37	2493
JI575365	2526	forward	303	2828	Viti_vini	XP_002274363	82	2448
JI575366	2355	forward	70	2424	Viti_vini	XP_002277673	1	2370
JI575367	1212	forward	209	1420	Viti_vini	XP_002284313	13	1224
JI575368	2358	forward	93	2450	Viti_vini	XP_002285337	1	2334	SINGLE_COPY
JI575369	2658	forward	158	2815	Viti_vini	XP_002269303	214	2961
JI575370	2304	reverse	329	2632	Viti_vini	XP_002266058	1	2478
JI575371	2682	forward	3	2684	Viti_vini	XP_002268851	1387	4083
JI575372	1809	forward	868	2676	Viti_vini	XP_002263939	1	1674	SINGLE_COPY
JI575373	2400	reverse	258	2657	Viti_vini	XP_002266405	7	2274
JI575374	2361	forward	302	2662	Viti_vini	XP_002270764	1	2406
JI575377	2754	forward	1	2754	Rici_comm	XP_002524359	2488	5229
JI575378	2334	reverse	399	2732	Viti_vini	XP_002266384	1	2367
JI575379	2520	forward	320	2839	Viti_vini	XP_002284764	10	2520
JI575380	2328	reverse	297	2624	Viti_vini	XP_002276095	61	2355
JI575381	1548	forward	758	2305	Viti_vini	XP_002264338	1	1671	SINGLE_COPY
JI575382	2301	reverse	610	2910	Popu_tric	XP_002303489	25	2382
JI575383	2601	forward	158	2758	Viti_vini	XP_002281567	1	2349
JI575384	1278	forward	165	1442	Rici_comm	XP_002528349	1	1347
JI575385	2790	reverse	163	2952	Viti_vini	XP_002281751	52	2958
JI575386	2481	forward	248	2728	Rici_comm	XP_002534111	4	2517
JI575387	2592	reverse	374	2965	Viti_vini	XP_002283826	355	2955
JI575388	2397	reverse	337	2733	Popu_tric	XP_002329663	1	2436
JI575389	1968	forward	721	2688	Popu_tric	XP_002325086	10	1980
JI575390	2385	forward	196	2580	Viti_vini	XP_002278213	43	2361
JI575391	1917	reverse	1034	2950	Viti_vini	XP_002265534	7	1938
JI575392	2343	forward	248	2590	Rici_comm	XP_002519011	1	2601
JI575393	1923	forward	334	2256	Viti_vini	XP_002274692	46	1977
JI575394	2544	forward	211	2754	Viti_vini	XP_002274579	1	2520
JI575395	2421	forward	193	2613	Viti_vini	XP_002264075	61	2700
JI575397	2508	forward	135	2642	Viti_vini	XP_002280414	4	2502
JI575398	2220	reverse	207	2426	Viti_vini	XP_002264918	1	2349
JI575399	2037	reverse	671	2707	Rici_comm	XP_002519174	1	2046
JI575400	2382	reverse	212	2593	Viti_vini	XP_002272683	4	2169
JI575402	1647	forward	410	2056	Viti_vini	XP_002273722	241	1890
JI575403	1155	forward	100	1254	Viti_vini	XP_002273536	1	1137
JI575404	2553	forward	219	2771	Viti_vini	XP_002266164	4	2529
JI575405	1728	reverse	356	2083	Viti_vini	XP_002274045	1	1758
JI575406	2637	forward	85	2721	Rici_comm	XP_002531460	43	2892
JI575407	2082	reverse	176	2257	Viti_vini	XP_002271452	34	2115
JI575408	2064	reverse	891	2954	Viti_vini	XP_002264461	952	3000
JI575409	2619	forward	335	2953	Rici_comm	XP_002522113	1	2769
JI575411	1965	reverse	439	2403	Rici_comm	XP_002513877	7	1977
JI575412	2406	reverse	297	2702	Viti_vini	XP_002283355	439	2892
JI575413	1353	forward	277	1629	Popu_tric	XP_002329331	1	1449
JI575414	2658	forward	42	2699	Viti_vini	XP_002280050	262	2919
JI575415	2064	forward	500	2563	Rici_comm	XP_002532924	52	2112
JI575416	2388	reverse	384	2771	Viti_vini	XP_002264268	25	2700
JI575417	2796	forward	156	2951	Viti_vini	XP_002276199	19	2823
JI575418	2376	forward	319	2694	Viti_vini	XP_002272977	1	2613	SINGLE_COPY
JI575419	2835	forward	4	2838	Popu_tric	XP_002336027	202	3126
JI575420	2409	reverse	100	2508	Viti_vini	XP_002275708	1	2826
JI575421	2391	forward	269	2659	Viti_vini	XP_002285194	1	2550
JI575422	2529	reverse	227	2755	Rici_comm	XP_002523907	1	2529
JI575423	963	forward	1561	2523	Viti_vini	XP_002280235	706	1647
JI575424	1509	forward	135	1643	Viti_vini	XP_002269686	7	1389
JI575425	2601	forward	146	2746	Viti_vini	XP_002283285	1	2805
JI575426	1386	forward	1402	2787	Popu_tric	XP_002330738	91	1569
JI575427	2544	forward	214	2757	Viti_vini	XP_002274906	1	2547	SINGLE_COPY
JI575428	2247	forward	149	2395	Rici_comm	XP_002522536	58	2382
JI575429	2175	reverse	342	2516	Rici_comm	XP_002525997	1	2184
JI575430	2625	reverse	236	2860	Rici_comm	XP_002514059	1	2829
JI575433	2319	forward	275	2593	Rici_comm	XP_002516311	1	2439
JI575435	2601	forward	187	2787	Viti_vini	XP_002269769	1	2607
JI575436	2100	forward	484	2583	Viti_vini	XP_002270441	508	2649
JI575437	1764	reverse	777	2540	Viti_vini	XP_002283927	40	1782
JI575438	2049	reverse	2	2050	Rici_comm	XP_002514579	454	2502
JI575439	1539	forward	1005	2543	Viti_vini	XP_002265987	1	1542
JI575440	2757	forward	3	2759	Viti_vini	XP_002267656	292	3087
JI575441	2829	reverse	2	2830	Viti_vini	XP_002278951	67	2925
JI575442	2109	reverse	431	2539	Viti_vini	XP_002271999	1777	4227
JI575443	2376	forward	43	2418	Viti_vini	XP_002276609	838	3327
JI575444	2385	forward	199	2583	Rici_comm	XP_002527405	1	2424
JI575445	2637	forward	222	2858	Viti_vini	XP_002279079	40	2715
JI575446	2748	forward	75	2822	Viti_vini	XP_002263854	19	2709
JI575448	1440	forward	1430	2869	Viti_vini	XP_002272399	2125	3570
JI575449	2292	reverse	278	2569	Viti_vini	XP_002271491	1	2295
JI575450	1608	reverse	1166	2773	Rici_comm	XP_002510165	1	1608
JI575451	2145	forward	544	2688	Viti_vini	XP_002265532	1	2334
JI575452	1497	reverse	1282	2778	Viti_vini	XP_002270343	1	1647
JI575453	2664	reverse	200	2863	Viti_vini	XP_002270049	1	2703
JI575454	2586	forward	342	2927	Viti_vini	XP_002280418	1	2613
JI575455	2361	reverse	182	2542	Viti_vini	XP_002271207	1	2586
JI575456	2514	reverse	270	2783	Viti_vini	XP_002274900	190	2745
JI575457	2190	forward	392	2581	Viti_vini	XP_002278006	1	2103	SINGLE_COPY
JI575459	2400	reverse	273	2672	Viti_vini	XP_002280678	13	2796
JI575460	2502	forward	273	2774	Viti_vini	XP_002272462	1	2550
JI575461	2616	reverse	274	2889	Viti_vini	XP_002283010	1	2598	SINGLE_COPY
JI575462	2613	forward	64	2676	Viti_vini	XP_002272192	1	2970	SINGLE_COPY
JI575463	2430	forward	349	2778	Rici_comm	XP_002510481	1	2409
JI575464	2517	forward	242	2758	Viti_vini	XP_002271570	1	2478
JI575466	2466	reverse	459	2924	Viti_vini	XP_002281895	487	3066
JI575467	1632	reverse	1179	2810	Viti_vini	XP_002265545	19	1635
JI575468	2331	forward	384	2714	Rici_comm	XP_002511334	1	2391
JI575469	2616	reverse	175	2790	Viti_vini	XP_002279240	7	2619
JI575470	2310	reverse	439	2748	Arab_thal	NP_569013	34	2355
JI575471	2262	reverse	179	2440	Viti_vini	XP_002275886	193	2589
JI575472	2142	forward	396	2537	Popu_tric	XP_002306141	1	2187
JI575473	2418	forward	257	2674	Rici_comm	XP_002517625	1	2421
JI575474	2169	forward	395	2563	Rici_comm	XP_002517527	1	2181
JI575475	2286	reverse	231	2516	Rici_comm	XP_002526369	1	2340
JI575476	2298	reverse	340	2637	Viti_vini	XP_002282408	1	2541
JI575478	2481	forward	34	2514	Rici_comm	XP_002510953	1	2496
JI575479	2286	reverse	336	2621	Viti_vini	XP_002266048	1	2337
JI575480	2388	forward	333	2720	Rici_comm	XP_002531990	1	2187	SINGLE_COPY
JI575481	2556	forward	235	2790	Rici_comm	XP_002511207	1	2634
JI575482	2439	reverse	254	2692	Popu_tric	XP_002327474	16	2478
JI575483	1563	forward	222	1784	Rici_comm	XP_002523668	1	1710
JI575484	1701	reverse	852	2552	Rici_comm	XP_002510508	1	1743
JI575485	2592	forward	52	2643	Arab_thal	NP_001190865	16	2592
JI575486	2337	forward	327	2663	Rici_comm	XP_002512492	1	2541	SINGLE_COPY
JI575487	2550	reverse	94	2643	Viti_vini	XP_002279731	34	2835
JI575490	2322	forward	396	2717	Viti_vini	XP_002264502	1	2301
JI575491	2007	reverse	410	2416	Popu_tric	XP_002301054	10	2043
JI575492	2094	forward	465	2558	Viti_vini	XP_002274399	1	2079
JI575493	2448	reverse	180	2627	Rici_comm	XP_002525363	1	2439
JI575494	2538	reverse	371	2908	Rici_comm	XP_002518263	685	3222
JI575495	2112	reverse	68	2179	Viti_vini	XP_002283740	292	2379
JI575496	1605	reverse	1	1605	Popu_tric	XP_002317783	157	2112
JI575497	1848	forward	431	2278	Viti_vini	XP_002263391	1	1857	SINGLE_COPY
JI575498	2313	reverse	464	2776	Viti_vini	XP_002276396	25	2319
JI575499	2139	forward	592	2730	Popu_tric	XP_002305805	511	2724
JI575500	1914	forward	685	2598	Popu_tric	XP_002321935	415	2568
JI575501	2721	reverse	147	2867	Viti_vini	XP_002273814	1	2709
JI575502	2238	reverse	382	2619	Viti_vini	XP_002284840	70	2151
JI575503	2184	forward	217	2400	Rici_comm	XP_002528938	49	2172
JI575504	2517	forward	241	2757	Viti_vini	XP_002268094	115	2649
JI575505	2313	forward	288	2600	Popu_tric	XP_002314265	1	2478
JI575508	2169	reverse	478	2646	Viti_vini	XP_002280701	22	2199
JI575509	2409	forward	247	2655	Viti_vini	XP_002267434	1	2490
JI575512	684	reverse	1220	1903	Viti_vini	XP_002285705	310	1074
JI575513	2193	forward	208	2400	Viti_vini	XP_002280156	1	2145	SINGLE_COPY
JI575514	1176	reverse	203	1378	Phys_pate	XP_001786194	145	1386
JI575515	2433	forward	249	2681	Viti_vini	XP_002269672	1	2421
JI575516	2253	forward	436	2688	Viti_vini	XP_002272943	1	2316
JI575517	2148	forward	560	2707	Viti_vini	XP_002279697	19	2265
JI575518	2298	forward	349	2646	Viti_vini	XP_002282749	1	2289
JI575520	2589	reverse	174	2762	Viti_vini	XP_002284535	1	2577
JI575521	1608	reverse	1153	2760	Viti_vini	XP_002268388	106	1692
JI575522	1356	forward	1240	2595	Arab_thal	NP_196022	3022	4470
JI575523	2322	forward	574	2895	Popu_tric	XP_002329922	10	2376
JI575524	2433	reverse	341	2773	Viti_vini	XP_002272264	1	2427
JI575525	2457	forward	162	2618	Viti_vini	XP_002273785	1	2454
JI575526	2289	reverse	82	2370	Popu_tric	XP_002306424	118	2373
JI575527	1335	reverse	384	1718	Popu_tric	XP_002316103	1411	3201
JI575529	1698	forward	150	1847	Viti_vini	XP_002284658	61	1752
JI575530	1782	forward	833	2614	Viti_vini	XP_002268062	1471	3336
JI575531	2454	forward	362	2815	Popu_tric	XP_002301665	43	2511
JI575532	2367	forward	85	2451	Viti_vini	XP_002277977	1	2667	SINGLE_COPY
JI575533	2073	forward	564	2636	Viti_vini	XP_002266057	1	2172
JI575534	2496	forward	204	2699	Viti_vini	XP_002264951	25	2499
JI575535	1788	reverse	494	2281	Rici_comm	XP_002521913	1	1797
JI575536	2169	reverse	481	2649	Viti_vini	XP_002266688	1	2166
JI575537	2106	forward	113	2218	Viti_vini	XP_002283097	1	2079
JI575538	1377	forward	1137	2513	Popu_tric	XP_002330738	202	1578
JI575539	2667	reverse	2	2668	Viti_vini	XP_002267672	91	2724
JI575540	2265	reverse	415	2679	Viti_vini	XP_002278530	16	2316
JI575541	1344	reverse	7	1350	Viti_vini	XP_002284214	1366	2679
JI575542	2460	forward	194	2653	Viti_vini	XP_002282009	1	2454
JI575543	2166	reverse	302	2467	Viti_vini	XP_002268271	1	2220
JI575545	2469	forward	268	2736	Viti_vini	XP_002271798	19	2646
JI575547	2298	forward	207	2504	Viti_vini	XP_002273207	1	2301
JI575548	1698	reverse	334	2031	Rici_comm	XP_002512944	1198	3003
JI575550	2187	reverse	412	2598	Rici_comm	XP_002524633	1	2313
JI575551	2265	reverse	252	2516	Viti_vini	XP_002266885	319	2571
JI575552	2751	forward	82	2832	Rici_comm	XP_002511773	577	3342
JI575553	2520	reverse	94	2613	Rici_comm	XP_002518086	1	3018
JI575554	2364	forward	200	2563	Viti_vini	XP_002271170	19	2400
JI575556	2115	forward	383	2497	Viti_vini	XP_002281124	1	2100
JI575557	2118	forward	471	2588	Rici_comm	XP_002533625	37	2181
JI575558	2121	forward	506	2626	Rici_comm	XP_002521561	73	2322
JI575560	2202	reverse	420	2621	Viti_vini	XP_002277825	1	2238	SINGLE_COPY
JI575561	2685	forward	12	2696	Viti_vini	XP_002276686	4	2742
JI575562	2682	reverse	190	2871	Popu_tric	XP_002308863	28	2796
JI575563	2628	reverse	181	2808	Viti_vini	XP_002274640	1	2616
JI575564	2577	reverse	173	2749	Viti_vini	XP_002277102	502	3138
JI575566	2460	forward	253	2712	Popu_tric	XP_002304962	19	2499
JI575567	972	forward	719	1690	Oryz_sati	NP_001064280	1516	2484
JI575568	2373	forward	98	2470	Viti_vini	XP_002266667	1	2373
JI575569	2661	reverse	10	2670	Arab_lyra	XP_002869565	10	3168
JI575570	2328	forward	274	2601	Viti_vini	XP_002273438	1	2595
JI575571	2406	forward	105	2510	Viti_vini	XP_002280661	1	2424
JI575572	2172	forward	471	2642	Rici_comm	XP_002516207	79	2520
JI575574	2205	forward	334	2538	Rici_comm	XP_002533909	16	2739
JI575575	1152	reverse	1529	2680	Viti_vini	XP_002274179	46	1260
JI575576	996	forward	1707	2702	Viti_vini	XP_002263949	1	981
JI575577	2076	reverse	595	2670	Viti_vini	XP_002275244	22	2112
JI575578	2202	reverse	393	2594	Viti_vini	XP_002266723	7	2205
JI575579	1857	reverse	424	2280	Viti_vini	XP_002277503	607	2463
JI575580	2040	forward	307	2346	Rici_comm	XP_002522751	4	2106	SINGLE_COPY
JI575581	1842	forward	1029	2870	Viti_vini	XP_002264820	1	1995
JI575582	1416	reverse	1298	2713	Popu_tric	XP_002315471	1	1398
JI575583	891	forward	1266	2156	Popu_tric	XP_002330913	1549	2415
JI575584	2754	forward	116	2869	Viti_vini	XP_002265890	7	2787
JI575585	1464	forward	241	1704	Viti_vini	XP_002282323	157	1614
JI575587	1989	reverse	383	2371	Rici_comm	XP_002515352	31	2022	SINGLE_COPY
JI575588	2226	forward	405	2630	Rici_comm	XP_002518305	1	2229
JI575590	1629	forward	197	1825	Rici_comm	XP_002513397	1	1620
JI575591	2550	reverse	255	2804	Viti_vini	XP_002280651	58	2598
JI575592	2250	forward	303	2552	Rici_comm	XP_002516311	1	2442
JI575593	2229	reverse	416	2644	Viti_vini	XP_002281685	1	2196
JI575594	2673	reverse	101	2773	Popu_tric	XP_002329822	34	2823
JI575595	2478	forward	200	2677	Viti_vini	XP_002275449	1	2508
JI575597	2352	reverse	408	2759	Viti_vini	XP_002278318	4	2292
JI575598	2520	reverse	177	2696	Popu_tric	XP_002310540	13	2481
JI575599	2094	forward	664	2757	Viti_vini	XP_002280856	1	2571
JI575600	2121	forward	247	2367	Rici_comm	XP_002520708	1	2397
JI575601	2439	reverse	1	2439	Rici_comm	XP_002509644	1	2418
JI575602	2835	reverse	24	2858	Rici_comm	XP_002517915	235	3066
JI575603	2442	forward	213	2654	Rici_comm	XP_002520708	37	2859
JI575604	1374	reverse	159	1532	Viti_vini	XP_002271107	1177	2868
JI575605	2163	reverse	367	2529	Rici_comm	XP_002532681	1	2706
JI575606	2100	forward	464	2563	Viti_vini	XP_002279792	424	2865
JI575607	2259	reverse	255	2513	Popu_tric	XP_002317068	1	2259
JI575609	1179	forward	1429	2607	Oryz_sati	NP_001064063	22	1206
JI575610	2358	forward	283	2640	Viti_vini	XP_002276054	4	2454
JI575611	2400	reverse	360	2759	Viti_vini	XP_002283885	184	3318
JI575612	2214	reverse	235	2448	Viti_vini	XP_002271948	1	2094
JI575614	1170	reverse	1106	2275	Popu_tric	XP_002313492	1	1323
JI575615	2190	reverse	329	2518	Popu_tric	XP_002329871	1	2187
JI575616	2286	reverse	336	2621	Viti_vini	XP_002277218	1	2370
JI575617	2418	forward	71	2488	Viti_vini	XP_002271146	1	2406
JI575618	2271	forward	115	2385	Viti_vini	XP_002272769	10	2289
JI575619	2379	reverse	359	2737	Viti_vini	XP_002270499	4	2394
JI575620	1716	forward	834	2549	Rici_comm	XP_002524293	37	1719
JI575621	2274	reverse	280	2553	Popu_tric	XP_002321139	1	2262
JI575623	1815	forward	727	2541	Viti_vini	XP_002272679	1	1812
JI575624	2538	forward	76	2613	Viti_vini	XP_002276589	19	2511
JI575625	2271	reverse	80	2350	Viti_vini	XP_002284507	1	2289
JI575626	1992	reverse	412	2403	Viti_vini	XP_002277585	10	1956
JI575627	2013	forward	312	2324	Viti_vini	XP_002269047	148	2136
JI575628	2442	forward	120	2561	Viti_vini	XP_002271517	1	2430	SINGLE_COPY
JI575630	2751	forward	96	2846	Viti_vini	XP_002266505	4	2775
JI575633	1896	forward	650	2545	Viti_vini	XP_002271829	1	1959
JI575635	2382	forward	289	2670	Viti_vini	XP_002275932	58	2466
JI575636	1752	reverse	507	2258	Popu_tric	XP_002304109	46	2286
JI575637	1719	reverse	382	2100	Viti_vini	XP_002284345	1	1887	SINGLE_COPY
JI575638	2082	reverse	220	2301	Viti_vini	XP_002264179	490	2625
JI575639	2439	reverse	404	2842	Viti_vini	XP_002285732	4051	6477
JI575640	2511	forward	308	2818	Popu_tric	XP_002331300	1	2556
JI575641	2559	reverse	145	2703	Viti_vini	XP_002270861	40	2550
JI575642	1755	reverse	169	1923	Phys_pate	XP_001784393	505	2169
JI575643	2301	forward	273	2573	Viti_vini	XP_002273667	1	2307
JI575644	2427	reverse	211	2637	Rici_comm	XP_002517625	1	2424
JI575646	1941	reverse	494	2434	Rici_comm	XP_002518850	28	2058
JI575647	1896	forward	836	2731	Viti_vini	XP_002282534	76	2073
JI575648	2139	forward	395	2533	Viti_vini	XP_002270843	1	2211
JI575649	2559	forward	133	2691	Viti_vini	XP_002281336	79	2640
JI575650	1968	forward	580	2547	Rici_comm	XP_002530232	1	1992	SINGLE_COPY
JI575651	2505	reverse	202	2706	Viti_vini	XP_002269774	1	2496
JI575652	1884	reverse	64	1947	Viti_vini	XP_002282194	76	2052
JI575653	2322	forward	196	2517	Viti_vini	XP_002276590	22	2448
JI575654	1647	reverse	284	1930	Popu_tric	XP_002298926	1	1677
JI575655	2574	forward	264	2837	Rici_comm	XP_002509925	1	3123
JI575656	2445	reverse	284	2728	Viti_vini	XP_002271627	535	2901
JI575658	2679	reverse	155	2833	Viti_vini	XP_002265136	292	2982
JI575661	2115	reverse	96	2210	Viti_vini	XP_002266347	133	2151
JI575662	2226	reverse	314	2539	Viti_vini	XP_002267055	13	2229
JI575664	2568	forward	75	2642	Viti_vini	XP_002276589	22	2604
JI575665	2538	forward	130	2667	Viti_vini	XP_002279616	7	2547
JI575667	2484	reverse	293	2776	Viti_vini	XP_002268231	1	2568	SINGLE_COPY
JI575668	2151	reverse	222	2372	Popu_tric	XP_002314172	34	2286
JI575669	2262	reverse	328	2589	Popu_tric	XP_002316926	103	2352
JI575670	1998	reverse	166	2163	Viti_vini	XP_002282437	1	2133
JI575671	2271	reverse	235	2505	Rici_comm	XP_002511320	7	2262
JI575672	2346	reverse	229	2574	Viti_vini	XP_002273836	1	2349
JI575673	2142	forward	395	2536	Popu_tric	XP_002325965	73	2241
JI575674	2520	forward	71	2590	Viti_vini	XP_002268685	1	2640
JI575675	2517	reverse	304	2820	Viti_vini	XP_002283717	1	2523
JI575676	2274	forward	85	2358	Viti_vini	XP_002270348	13	2307
JI575677	2310	reverse	255	2564	Rici_comm	XP_002509531	1	2355
JI575678	2142	forward	356	2497	Viti_vini	XP_002278728	1	2211
JI575679	2343	reverse	285	2627	Viti_vini	XP_002272175	13	2364
JI575680	963	reverse	1383	2345	Popu_tric	XP_002323904	10	1125
JI575681	2460	forward	71	2530	Viti_vini	XP_002266185	10	2472
JI575682	624	reverse	326	949	Viti_vini	XP_002280338	2812	3453
JI575684	2130	forward	501	2630	Viti_vini	XP_002281799	13	2130
JI575685	2511	reverse	184	2694	Viti_vini	XP_002273471	1	2361
JI575687	2343	reverse	409	2751	Popu_tric	XP_002309966	1	2313
JI575688	2532	reverse	38	2569	Viti_vini	XP_002283417	391	2919
JI575689	1323	reverse	265	1587	Popu_tric	XP_002314421	37	1401
JI575691	1869	reverse	198	2066	Viti_vini	XP_002272885	1	2016
JI575692	2466	reverse	219	2684	Viti_vini	XP_002267635	16	2529
JI575693	1761	forward	435	2195	Viti_vini	XP_002276932	28	1815
JI575694	2187	forward	210	2396	Viti_vini	XP_002266688	1	2175
JI575695	2220	forward	459	2678	Viti_vini	XP_002274593	1	2739
JI575696	1635	reverse	153	1787	Rici_comm	XP_002525276	1	1536
JI575697	2178	forward	262	2439	Viti_vini	XP_002271118	1	2208	SINGLE_COPY
JI575698	2205	forward	282	2486	Rici_comm	XP_002533252	1	2196
JI575699	2607	forward	207	2813	Popu_tric	XP_002309700	1	2751
JI575700	2130	forward	390	2519	Viti_vini	XP_002274225	1	2118
JI575701	2229	forward	219	2447	Viti_vini	XP_002276397	25	2247
JI575702	1791	reverse	579	2369	Viti_vini	XP_002273218	31	1962
JI575704	2532	reverse	269	2800	Popu_tric	XP_002304589	1	2610	SINGLE_COPY
JI575705	2355	forward	268	2622	Viti_vini	XP_002279573	1	2379
JI575707	1800	forward	358	2157	Viti_vini	XP_002276932	31	1845
JI575708	2202	forward	220	2421	Rici_comm	XP_002526551	1	2346
JI575709	2217	forward	453	2669	Viti_vini	XP_002269494	1	2490
JI575710	2277	forward	520	2796	Popu_tric	XP_002330381	40	2343
JI575711	2271	reverse	354	2624	Viti_vini	XP_002284653	1	2271
JI575713	720	forward	1177	1896	Viti_vini	XP_002267724	1468	2181
JI575716	1656	forward	77	1732	Arab_thal	NP_177565	7	1890
JI575717	2433	forward	193	2625	Viti_vini	XP_002278202	1	2424
JI575718	2529	forward	100	2628	Rici_comm	XP_002523907	1	2529
JI575719	2250	forward	311	2560	Viti_vini	XP_002267947	226	2553
JI575721	1995	reverse	305	2299	Rici_comm	XP_002513525	1	2070
JI575722	2538	forward	12	2549	Viti_vini	XP_002270804	1	2919
JI575723	1809	reverse	190	1998	Viti_vini	XP_002263244	67	1797
JI575724	2589	forward	7	2595	Popu_tric	XP_002330911	22	2619
JI575726	2523	forward	202	2724	Viti_vini	XP_002283740	7	2361
JI575727	2115	forward	318	2432	Oryz_sati	NP_001050777	610	2616
JI575728	2445	forward	252	2696	Viti_vini	XP_002276905	1	2445
JI575729	1119	forward	1354	2472	Rici_comm	XP_002510467	28	1152
JI575730	2364	forward	3	2366	Viti_vini	XP_002282909	76	2472
JI575731	2265	forward	383	2647	Popu_tric	XP_002316152	91	2355
JI575732	2208	forward	380	2587	Viti_vini	XP_002278470	1	2316
JI575733	2235	reverse	162	2396	Popu_tric	XP_002308907	61	2346
JI575734	2355	reverse	225	2579	Viti_vini	XP_002265300	1	2406
JI575735	2139	reverse	377	2515	Viti_vini	XP_002280704	1	2337
JI575736	1017	forward	72	1088	Popu_tric	XP_002326662	1	1002
JI575737	2160	forward	354	2513	Viti_vini	XP_002267637	1	2232
JI575738	1908	forward	726	2633	Viti_vini	XP_002274692	91	1986
JI575739	2301	forward	286	2586	Viti_vini	XP_002277039	22	2400
JI575740	1737	reverse	486	2222	Viti_vini	XP_002267265	790	2688
JI575744	1686	forward	427	2112	Viti_vini	XP_002285484	1	1776
JI575745	2376	forward	190	2565	Viti_vini	XP_002264659	1	2391	SINGLE_COPY
JI575746	2082	reverse	337	2418	Viti_vini	XP_002262959	25	2094
JI575747	2250	forward	247	2496	Viti_vini	XP_002275474	1	2271
JI575749	2313	reverse	171	2483	Viti_vini	XP_002277961	1	2373
JI575751	2436	forward	123	2558	Popu_tric	XP_002319938	16	2463
JI575752	1719	forward	3	1721	Viti_vini	XP_002279360	511	2229
JI575753	2052	forward	607	2658	Viti_vini	XP_002282249	43	2091
JI575754	2223	forward	377	2599	Rici_comm	XP_002532202	1	2121
JI575755	2151	forward	299	2449	Popu_tric	XP_002318345	13	2163
JI575756	2211	forward	125	2335	Viti_vini	XP_002272827	22	2661
JI575757	2163	forward	309	2471	Viti_vini	XP_002281331	1	2157	SINGLE_COPY
JI575758	1845	forward	685	2529	Viti_vini	XP_002275124	181	2022
JI575759	2409	reverse	225	2633	Viti_vini	XP_002284309	1	2385
JI575760	1653	reverse	412	2064	Arab_thal	NP_196353	319	1971
JI575761	2436	reverse	281	2716	Rici_comm	XP_002514120	58	2754
JI575762	2034	reverse	200	2233	Viti_vini	XP_002276025	22	2085
JI575763	2370	reverse	229	2598	Viti_vini	XP_002278147	1	2697
JI575765	2373	reverse	202	2574	Rici_comm	XP_002531161	1	2367
JI575766	1197	forward	49	1245	Viti_vini	XP_002264053	1	1188
JI575768	2436	forward	197	2632	Viti_vini	XP_002274556	4	2469
JI575769	2742	forward	50	2791	Viti_vini	XP_002283091	3280	6054
JI575770	2346	forward	185	2530	Viti_vini	XP_002283273	1	2379
JI575771	2367	reverse	282	2648	Viti_vini	XP_002273732	1	2307
JI575772	2223	forward	381	2603	Viti_vini	XP_002277270	7	2154
JI575773	1848	reverse	225	2072	Viti_vini	XP_002273488	1	1743
JI575774	1161	reverse	205	1365	Viti_vini	XP_002266630	4	1164
JI575775	2343	forward	1	2343	Viti_vini	XP_002268048	748	3099
JI575776	2424	reverse	175	2598	Viti_vini	XP_002282940	16	2514
JI575777	2091	reverse	350	2440	Viti_vini	XP_002285784	1	2088
JI575778	2076	reverse	306	2381	Viti_vini	XP_002281457	7	2172
JI575779	939	forward	53	991	Rici_comm	XP_002524804	664	1626
JI575782	2502	reverse	163	2664	Viti_vini	XP_002283428	1	2505
JI575784	2247	reverse	258	2504	Rici_comm	XP_002513623	1	2505
JI575785	2199	forward	354	2552	Viti_vini	XP_002283300	1	2199
JI575786	1482	forward	914	2395	Viti_vini	XP_002283045	1	1458
JI575787	2232	reverse	528	2759	Viti_vini	XP_002275423	22	2256
JI575788	1128	forward	213	1340	Viti_vini	XP_002278328	1	1392
JI575789	1377	forward	169	1545	Viti_vini	XP_002274287	121	1515
JI575791	2388	forward	170	2557	Popu_tric	XP_002302796	1	2451
JI575792	2163	reverse	215	2377	Viti_vini	XP_002263631	373	2292
JI575794	2676	reverse	3	2678	Popu_tric	XP_002306919	1	2580
JI575797	1158	forward	1457	2614	Popu_tric	XP_002321676	1	1158
JI575798	2214	reverse	347	2560	Viti_vini	XP_002284987	1	2217
JI575799	2349	forward	206	2554	Viti_vini	XP_002277596	13	2376
JI575800	2385	forward	171	2555	Viti_vini	XP_002284524	1	2442
JI575801	1599	reverse	688	2286	Rici_comm	XP_002521983	31	1626
JI575802	2475	reverse	68	2542	Popu_tric	XP_002301665	25	2508
JI575803	999	reverse	1342	2340	Popu_tric	XP_002309627	151	1203
JI575806	2235	reverse	367	2601	Rici_comm	XP_002531931	1	2232
JI575807	1581	reverse	655	2235	Viti_vini	XP_002279139	1	1650
JI575808	2472	reverse	183	2654	Viti_vini	XP_002280870	1	2376
JI575809	2358	reverse	128	2485	Popu_tric	XP_002319858	1	2322
JI575811	1119	forward	196	1314	Viti_vini	XP_002276355	142	1278
JI575812	2319	forward	213	2531	Viti_vini	XP_002281609	28	2412
JI575813	1764	reverse	81	1844	Rici_comm	XP_002511116	1	2076
JI575814	2277	reverse	83	2359	Viti_vini	XP_002272091	40	2469
JI575815	2331	forward	9	2339	Rici_comm	XP_002526491	193	2517	SINGLE_COPY
JI575816	2562	forward	188	2749	Viti_vini	XP_002277269	19	2676
JI575817	1707	reverse	484	2190	Rici_comm	XP_002525973	4	1635
JI575818	1140	forward	436	1575	Viti_vini	XP_002263852	61	1203
JI575820	2304	reverse	211	2514	Rici_comm	XP_002511132	4	2436
JI575822	2514	forward	115	2628	Popu_tric	XP_002316926	7	2541
JI575824	2376	forward	179	2554	Popu_tric	XP_002311417	1	2367
JI575825	1653	reverse	439	2091	Rici_comm	XP_002531713	70	1905
JI575826	2286	forward	204	2489	Rici_comm	XP_002525709	1	2286
JI575827	2298	forward	458	2755	Viti_vini	XP_002284163	7	2334
JI575828	2388	forward	188	2575	Rici_comm	XP_002511505	1	2628	SINGLE_COPY
JI575829	2283	forward	178	2460	Viti_vini	XP_002284548	10	2373
JI575830	2076	reverse	150	2225	Viti_vini	XP_002267055	103	2229
JI575832	1020	forward	1357	2376	Popu_tric	XP_002308751	4	1026
JI575834	2526	reverse	122	2647	Viti_vini	XP_002280732	1	2529
JI575835	1707	forward	456	2162	Popu_tric	XP_002305651	19	1728
JI575836	2307	forward	219	2525	Viti_vini	XP_002268620	1	2235	SINGLE_COPY
JI575837	2157	reverse	358	2514	Viti_vini	XP_002262605	316	2490
JI575838	2187	forward	291	2477	Viti_vini	XP_002274449	1	2190
JI575840	2328	forward	214	2541	Rici_comm	XP_002514012	1	2283
JI575841	2394	forward	33	2426	Viti_vini	XP_002276178	1	2652
JI575842	2586	forward	77	2662	Rici_comm	XP_002520156	7	2712
JI575843	2433	forward	160	2592	Viti_vini	XP_002278202	1	2424
JI575844	2250	reverse	163	2412	Rici_comm	XP_002533785	37	2373
JI575845	1542	reverse	913	2454	Viti_vini	XP_002278685	148	1713
JI575846	1110	forward	222	1331	Viti_vini	XP_002275458	1	1083
JI575847	1080	reverse	1442	2521	Rici_comm	XP_002519769	16	1077
JI575848	2217	reverse	269	2485	Popu_tric	XP_002301094	13	2448
JI575849	2445	forward	52	2496	Viti_vini	XP_002265434	10	2493
JI575850	1872	forward	309	2180	Popu_tric	XP_002325221	1	1893	SINGLE_COPY
JI575851	2043	forward	448	2490	Viti_vini	XP_002284291	4	2160
JI575852	2535	reverse	3	2537	Rici_comm	XP_002520032	76	2577
JI575853	2244	forward	130	2373	Oryz_sati	NP_001054363	1666	4137
JI575854	2016	reverse	404	2419	Popu_tric	XP_002331522	1	2016
JI575856	2520	reverse	72	2591	Viti_vini	XP_002264046	13	2667
JI575857	1266	reverse	1016	2281	Rici_comm	XP_002517560	13	1446
JI575858	2295	reverse	301	2595	Viti_vini	XP_002284060	1	2286
JI575859	2052	forward	498	2549	Viti_vini	XP_002277936	19	2076
JI575860	2424	reverse	78	2501	Viti_vini	XP_002281104	1	2607
JI575861	2358	reverse	267	2624	Viti_vini	XP_002285395	1	2484
JI575862	1950	forward	412	2361	Viti_vini	XP_002283002	37	1785
JI575863	2505	reverse	185	2689	Rici_comm	XP_002518601	40	2502
JI575864	1938	forward	603	2540	Viti_vini	XP_002279800	1	1932
JI575865	2436	forward	61	2496	Viti_vini	XP_002267020	4	2439
JI575866	2577	forward	112	2688	Viti_vini	XP_002284535	1	2577
JI575867	2265	forward	279	2543	Popu_tric	XP_002299877	19	2202
JI575868	1899	reverse	609	2507	Viti_vini	XP_002285126	1	1998
JI575869	2388	reverse	154	2541	Viti_vini	XP_002270199	76	2511
JI575870	2244	forward	389	2632	Rici_comm	XP_002529201	1	2295
JI575871	2085	reverse	380	2464	Viti_vini	XP_002281124	1	2100
JI575872	2400	reverse	233	2632	Viti_vini	XP_002282504	1	2355
JI575873	1458	reverse	1192	2649	Rici_comm	XP_002523042	1	1503
JI575874	2256	reverse	303	2558	Rici_comm	XP_002521606	91	2364
JI575875	2442	reverse	170	2611	Viti_vini	XP_002272934	1	2757
JI575876	1677	forward	361	2037	Viti_vini	XP_002279689	1	1674
JI575877	2202	reverse	518	2719	Rici_comm	XP_002511801	262	2475
JI575880	1992	reverse	150	2141	Popu_tric	XP_002300034	10	2070
JI575881	2298	forward	202	2499	Viti_vini	XP_002273444	1	2310
JI575882	2301	forward	144	2444	Rici_comm	XP_002526529	1	2283
JI575883	2277	reverse	229	2505	Viti_vini	XP_002262784	1	2247
JI575884	2190	reverse	414	2603	Popu_tric	XP_002314172	19	2286
JI575885	2172	reverse	153	2324	Viti_vini	XP_002276429	2239	4395
JI575886	2241	forward	344	2584	Rici_comm	XP_002526575	1	2208
JI575887	2112	reverse	365	2476	Viti_vini	XP_002270928	4	2121
JI575888	2352	forward	18	2369	Arab_lyra	XP_002884153	169	2523
JI575889	2289	forward	403	2691	Viti_vini	XP_002278111	7	2373
JI575891	2325	forward	417	2741	Rici_comm	XP_002511838	1	2355
JI575892	2220	reverse	265	2484	Viti_vini	XP_002285130	1	2220
JI575893	2256	forward	269	2524	Rici_comm	XP_002516741	22	2019
JI575895	1179	reverse	1397	2575	Viti_vini	XP_002283225	79	1239
JI575896	2256	reverse	111	2366	Viti_vini	XP_002284101	28	2298
JI575897	2166	forward	359	2524	Popu_tric	XP_002329927	4	2175
JI575898	2271	forward	199	2469	Rici_comm	XP_002529027	28	2304
JI575899	2292	forward	288	2579	Viti_vini	XP_002278669	1	2340
JI575900	1530	reverse	1107	2636	Viti_vini	XP_002281432	16	1530
JI575901	2385	forward	141	2525	Viti_vini	XP_002275485	355	2928
JI575902	2424	forward	134	2557	Viti_vini	XP_002273166	13	2424
JI575904	2481	reverse	151	2631	Viti_vini	XP_002277489	64	2622
JI575905	2232	forward	366	2597	Arab_lyra	XP_002874132	1	2277	SINGLE_COPY
JI575907	2181	forward	509	2689	Arab_thal	NP_199569	40	2166
JI575908	2004	reverse	225	2228	Viti_vini	XP_002264567	25	1962
JI575909	2430	forward	64	2493	Viti_vini	XP_002284595	10	2496
JI575910	1803	forward	652	2454	Popu_tric	XP_002323664	1	1764	SINGLE_COPY
JI575911	2478	reverse	175	2652	Viti_vini	XP_002284172	1	2475
JI575912	2283	reverse	195	2477	Viti_vini	XP_002269872	88	2361
JI575913	2268	forward	162	2429	Viti_vini	XP_002278081	154	2505
JI575914	2088	forward	196	2283	Rici_comm	XP_002531568	73	2217
JI575915	1581	forward	121	1701	Viti_vini	XP_002270342	16	1695
JI575916	1842	forward	558	2399	Viti_vini	XP_002282024	1318	3240
JI575918	2100	reverse	325	2424	Viti_vini	XP_002283346	1	2142
JI575919	2529	reverse	203	2731	Viti_vini	XP_002282389	472	3420
JI575921	2193	forward	264	2456	Viti_vini	XP_002280109	1	2172	SINGLE_COPY
JI575922	1863	reverse	408	2270	Viti_vini	XP_002268416	1	1881
JI575923	1857	reverse	277	2133	Rici_comm	XP_002515663	1	1860
JI575924	1218	reverse	1351	2568	Rici_comm	XP_002510459	7	1230
JI575925	2235	reverse	27	2261	Arab_lyra	XP_002878485	10	2457
JI575926	1572	forward	701	2272	Viti_vini	XP_002282738	709	2409
JI575927	1101	reverse	1201	2301	Viti_vini	XP_002264685	220	1332
JI575928	2076	forward	469	2544	Rici_comm	XP_002533135	1	2238
JI575929	1890	forward	245	2134	Rici_comm	XP_002515516	1	1953	SINGLE_COPY
JI575930	2133	reverse	398	2530	Arab_lyra	XP_002874860	34	2166
JI575931	1947	reverse	270	2216	Rici_comm	XP_002528909	1	2040
JI575932	1674	forward	84	1757	Popu_tric	XP_002304811	10	1839
JI575933	2373	reverse	239	2611	Popu_tric	XP_002308939	1	2352
JI575935	1878	forward	593	2470	Popu_tric	XP_002325632	7	1908
JI575937	2304	forward	200	2503	Rici_comm	XP_002529457	352	2673
JI575938	2121	reverse	3	2123	Viti_vini	XP_002285674	1	2223
JI575940	2265	reverse	39	2303	Viti_vini	XP_002273561	1	2310
JI575943	2277	forward	205	2481	Viti_vini	XP_002271969	4	2583
JI575944	2484	forward	93	2576	Viti_vini	XP_002266128	28	2529
JI575946	2367	reverse	178	2544	Viti_vini	XP_002276931	1	2319
JI575947	2505	forward	106	2610	Viti_vini	XP_002271373	1	2574
JI575948	2451	reverse	262	2712	Viti_vini	XP_002264009	1	2646
JI575950	1911	reverse	192	2102	Viti_vini	XP_002284223	2380	4233
JI575951	2250	forward	242	2491	Viti_vini	XP_002273443	1	2196
JI575952	2424	forward	184	2607	Rici_comm	XP_002525444	1	2664
JI575953	2112	forward	322	2433	Viti_vini	XP_002277813	1	2112
JI575954	2427	reverse	259	2685	Viti_vini	XP_002282528	1	2463
JI575955	2013	forward	374	2386	Popu_tric	XP_002316143	1	2007
JI575956	2190	forward	314	2503	Viti_vini	XP_002285910	1	2193
JI575957	2361	forward	182	2542	Viti_vini	XP_002277968	1	2367	SINGLE_COPY
JI575958	2331	reverse	125	2455	Viti_vini	XP_002276377	7	2343
JI575959	1950	forward	294	2243	Viti_vini	XP_002274007	1	2073
JI575960	2217	forward	288	2504	Arab_thal	NP_177556	1	3036	SINGLE_COPY
JI575961	2238	forward	137	2374	Rici_comm	XP_002511690	1	2256
JI575962	2271	forward	282	2552	Viti_vini	XP_002269060	1	2259	SINGLE_COPY
JI575963	2001	forward	409	2409	Viti_vini	XP_002266668	163	2157
JI575964	2304	forward	227	2530	Arab_lyra	XP_002878177	1	2319
JI575965	2268	forward	169	2436	Rici_comm	XP_002523543	82	2322
JI575966	1998	forward	216	2213	Viti_vini	XP_002282386	1	2016
JI575967	885	reverse	1306	2190	Rici_comm	XP_002516060	1	915
JI575968	2115	reverse	101	2215	Viti_vini	XP_002274233	472	2775
JI575971	2445	reverse	165	2609	Viti_vini	XP_002263233	487	2976
JI575972	1263	forward	782	2044	Viti_vini	XP_002266763	1	1362
JI575973	1950	reverse	155	2104	Viti_vini	XP_002276359	19	1998
JI575974	2208	reverse	261	2468	Rici_comm	XP_002524633	1	2313
JI575975	1998	forward	215	2212	Viti_vini	XP_002282386	1	2016
JI575977	2397	forward	228	2624	Popu_tric	XP_002302082	1	2367
JI575978	2343	forward	165	2507	Popu_tric	XP_002306647	1	2289
JI575979	2349	reverse	357	2705	Viti_vini	XP_002271180	166	2601
JI575981	1650	reverse	1018	2667	Sorg_bico	XP_002465197	1183	2757
JI575982	2463	reverse	176	2638	Popu_tric	XP_002299379	1	2526
JI575983	2298	forward	174	2471	Viti_vini	XP_002273207	1	2301
JI575984	2370	forward	133	2502	Rici_comm	XP_002531894	1	2367
JI575985	1785	forward	448	2232	Rici_comm	XP_002519847	1	1782
JI575986	1491	forward	929	2419	Viti_vini	XP_002272789	1	1593	SINGLE_COPY
JI575987	1926	reverse	711	2636	Viti_vini	XP_002263640	1	1896
JI575988	1941	forward	496	2436	Viti_vini	XP_002280135	40	1956
JI575989	2226	reverse	300	2525	Viti_vini	XP_002272195	7	2232
JI575990	2385	forward	60	2444	Viti_vini	XP_002263465	7	2409
JI575991	2337	reverse	208	2544	Rici_comm	XP_002512807	1	2349
JI575992	2238	reverse	208	2445	Rici_comm	XP_002520608	1	2220
JI575993	1977	reverse	203	2179	Viti_vini	XP_002271860	1	1980
JI575994	2232	forward	338	2569	Viti_vini	XP_002270271	25	2316
JI575996	1281	forward	1161	2441	Viti_vini	XP_002273163	1654	3135
JI575997	2247	forward	112	2358	Viti_vini	XP_002285000	10	2343
JI575998	2328	reverse	235	2562	Rici_comm	XP_002530623	1	2274
JI575999	2289	forward	376	2664	Viti_vini	XP_002274260	25	2853
JI576000	1854	reverse	513	2366	Rici_comm	XP_002534076	16	1950
JI576001	2142	reverse	181	2322	Viti_vini	XP_002285371	1	2133
JI576003	1842	forward	629	2470	Viti_vini	XP_002263138	37	1869
JI576004	2295	forward	46	2340	Viti_vini	XP_002268620	7	2235
JI576005	1776	reverse	304	2079	Viti_vini	XP_002276145	205	2001
JI576006	2463	reverse	208	2670	Viti_vini	XP_002270014	31	2523
JI576007	2283	forward	270	2552	Viti_vini	XP_002283653	1	2322	SINGLE_COPY
JI576008	1941	forward	408	2348	Viti_vini	XP_002269430	1	2067
JI576010	2469	reverse	50	2518	Viti_vini	XP_002266885	58	2571
JI576012	1194	forward	705	1898	Viti_vini	XP_002267224	1	1386
JI576013	2589	reverse	66	2654	Viti_vini	XP_002281958	4	2595
JI576014	2505	forward	154	2658	Rici_comm	XP_002513690	7	2799
JI576015	1245	forward	806	2050	Viti_vini	XP_002273298	1129	2394
JI576016	2520	forward	126	2645	Viti_vini	XP_002271999	1087	4227
JI576018	2193	forward	174	2366	Rici_comm	XP_002529002	19	2205
JI576019	1821	forward	478	2298	Viti_vini	XP_002265619	76	1902
JI576021	2001	reverse	291	2291	Popu_tric	XP_002319371	1	2094
JI576022	2466	reverse	144	2609	Viti_vini	XP_002265086	1	2466
JI576023	2307	reverse	279	2585	Popu_tric	XP_002304250	13	2319
JI576024	1263	forward	1178	2440	Rici_comm	XP_002525197	1	1263
JI576025	2475	forward	99	2573	Arab_thal	NP_193839	1	2811
JI576026	1713	reverse	382	2094	Popu_tric	XP_002314421	1	1686
JI576027	1755	reverse	790	2544	Viti_vini	XP_002278818	1	1923
JI576028	1215	forward	1384	2598	Viti_vini	XP_002275036	1576	2865
JI576029	2313	reverse	204	2516	Rici_comm	XP_002530438	1	2313
JI576030	2109	forward	287	2395	Rici_comm	XP_002516057	1	2130
JI576031	1890	forward	744	2633	Popu_tric	XP_002320019	697	3006
JI576032	2163	forward	310	2472	Popu_tric	XP_002325640	10	2157
JI576033	2295	forward	66	2360	Rici_comm	XP_002521645	214	2469
JI576034	2376	forward	150	2525	Popu_tric	XP_002310171	1	2676
JI576035	1911	reverse	509	2419	Viti_vini	XP_002281701	1	2022
JI576036	2322	forward	204	2525	Rici_comm	XP_002532077	127	2442
JI576037	2268	reverse	334	2601	Popu_tric	XP_002319806	82	2343
JI576039	2070	reverse	306	2375	Viti_vini	XP_002269077	364	2529
JI576040	1026	forward	219	1244	Viti_vini	XP_002284193	10	1062
JI576041	1068	forward	65	1132	Viti_vini	XP_002266222	1	1056
JI576042	2034	reverse	289	2322	Viti_vini	XP_002278066	1450	3435
JI576043	2004	forward	506	2509	Viti_vini	XP_002276764	106	2109
JI576044	2538	reverse	152	2689	Rici_comm	XP_002519358	649	3234
JI576045	2451	reverse	181	2631	Viti_vini	XP_002284804	19	2445
JI576046	1446	forward	95	1540	Popu_tric	XP_002301816	1	1476	SINGLE_COPY
JI576047	2412	reverse	276	2687	Viti_vini	XP_002277547	1321	3729
JI576048	2091	reverse	424	2514	Viti_vini	XP_002278728	1	2208
JI576049	2322	forward	34	2355	Viti_vini	XP_002278825	196	2433
JI576050	2253	reverse	96	2348	Rici_comm	XP_002516120	34	2256
JI576051	2187	reverse	473	2659	Viti_vini	XP_002269961	1	2235
JI576052	2340	forward	324	2663	Rici_comm	XP_002521026	1	2244
JI576053	2271	forward	291	2561	Viti_vini	XP_002266728	37	2301
JI576054	1071	forward	1362	2432	Viti_vini	XP_002271475	1117	2262
JI576055	2235	forward	392	2626	Viti_vini	XP_002271012	1	2145
JI576056	2388	reverse	196	2583	Rici_comm	XP_002527786	1	3042
JI576057	2361	forward	326	2686	Popu_tric	XP_002331196	1	2310
JI576058	2136	reverse	205	2340	Viti_vini	XP_002278464	61	2220
JI576059	2385	reverse	2	2386	Viti_vini	XP_002280293	1	2346
JI576060	2211	forward	276	2486	Viti_vini	XP_002284502	16	2259
JI576061	1431	forward	358	1788	Viti_vini	XP_002273643	73	1506
JI576063	1833	reverse	355	2187	Popu_tric	XP_002298267	1	1971	SINGLE_COPY
JI576064	2331	reverse	239	2569	Arab_lyra	XP_002878177	1	2319
JI576066	1674	forward	316	1989	Viti_vini	XP_002271840	19	1887
JI576067	2271	reverse	18	2288	Popu_tric	XP_002306777	64	2418
JI576068	2004	forward	419	2422	Viti_vini	XP_002273561	64	2298
JI576069	2001	forward	350	2350	Rici_comm	XP_002517383	1	1986
JI576070	2034	reverse	435	2468	Viti_vini	XP_002274197	1	2214
JI576071	2319	forward	129	2447	Viti_vini	XP_002278713	13	2358
JI576072	1779	forward	643	2421	Rici_comm	XP_002511116	1	2076	SINGLE_COPY
JI576073	1278	reverse	512	1789	Rici_comm	XP_002522835	1321	2670
JI576074	2157	reverse	260	2416	Rici_comm	XP_002529426	1	2592
JI576076	2502	reverse	4	2505	Popu_tric	XP_002305003	1	2487
JI576077	1914	reverse	531	2444	Popu_tric	XP_002312436	1	1947
JI576078	2304	forward	120	2423	Popu_tric	XP_002310977	31	2256
JI576079	2208	forward	291	2498	Rici_comm	XP_002520305	37	2274
JI576081	2382	forward	161	2542	Rici_comm	XP_002527405	1	2424
JI576082	1119	reverse	1362	2480	Viti_vini	XP_002268524	19	1110
JI576083	2133	reverse	231	2363	Viti_vini	XP_002273930	1	2172
JI576084	2268	reverse	264	2531	Arab_thal	NP_199085	202	2415
JI576085	2406	forward	2	2407	Viti_vini	XP_002284049	979	3483
JI576086	2238	forward	343	2580	Viti_vini	XP_002277929	109	2589
JI576087	1248	reverse	1283	2530	Viti_vini	XP_002266399	16	1263
JI576088	1839	reverse	301	2139	Viti_vini	XP_002271275	1	1821
JI576089	2400	forward	277	2676	Viti_vini	XP_002268751	1	3036
JI576090	2010	reverse	188	2197	Viti_vini	XP_002274231	115	2325
JI576091	1038	forward	1442	2479	Viti_vini	XP_002276402	1087	2127
JI576092	2130	forward	222	2351	Viti_vini	XP_002284613	52	2226
JI576093	2277	reverse	269	2545	Viti_vini	XP_002271902	22	2334
JI576094	2565	forward	3	2567	Viti_vini	XP_002280997	3469	6186
JI576095	2382	reverse	67	2448	Viti_vini	XP_002282052	1	2304
JI576097	2019	reverse	155	2173	Rici_comm	XP_002522378	4	2103
JI576098	2313	reverse	162	2474	Viti_vini	XP_002284013	1	2310
JI576099	2166	forward	230	2395	Popu_tric	XP_002304569	1	2190	SINGLE_COPY
JI576100	2439	reverse	115	2553	Viti_vini	XP_002280870	1	2382
JI576101	1179	reverse	1491	2669	Viti_vini	XP_002266462	1987	3147
JI576102	1971	forward	181	2151	Viti_vini	XP_002282386	1	2016
JI576103	1959	reverse	281	2239	Viti_vini	XP_002266039	1	1956
JI576104	1845	reverse	370	2214	Rici_comm	XP_002524633	469	2295
JI576105	1872	forward	487	2358	Popu_tric	XP_002324868	1	2100
JI576106	2439	forward	216	2654	Viti_vini	XP_002269504	1543	4005
JI576107	1995	reverse	147	2141	Popu_tric	XP_002307100	1	1908
JI576108	2397	forward	2	2398	Viti_vini	XP_002274534	106	2520
JI576109	2208	forward	197	2404	Rici_comm	XP_002520305	37	2274
JI576111	1476	forward	163	1638	Popu_tric	XP_002318833	52	1500
JI576112	2010	forward	19	2028	Rici_comm	XP_002517608	2791	4869
JI576116	2385	reverse	13	2397	Viti_vini	XP_002274485	10	2925
JI576117	2040	reverse	286	2325	Rici_comm	XP_002511491	7	2010
JI576118	2466	forward	99	2564	Popu_tric	XP_002330381	34	2493
JI576120	2307	reverse	180	2486	Viti_vini	XP_002274918	1	2415
JI576121	2268	reverse	173	2440	Viti_vini	XP_002270051	1	2256
JI576122	1560	forward	876	2435	Rici_comm	XP_002515869	499	2064
JI576123	2313	reverse	354	2666	Viti_vini	XP_002267484	124	2664
JI576124	1578	reverse	266	1843	Viti_vini	XP_002281422	40	1614
JI576125	1554	forward	806	2359	Rici_comm	XP_002514566	7	1695
JI576126	2190	reverse	233	2422	Rici_comm	XP_002515304	1	2178
JI576127	2073	forward	346	2418	Viti_vini	XP_002284183	1	2124
JI576128	2478	reverse	170	2647	Rici_comm	XP_002516256	55	2544
JI576129	2250	reverse	121	2370	Viti_vini	XP_002270419	7	2358
JI576130	2196	forward	229	2424	Rici_comm	XP_002519271	1	2217
JI576131	2133	forward	218	2350	Popu_tric	XP_002328528	13	2154
JI576132	2646	reverse	17	2662	Rici_comm	XP_002529373	58	2649
JI576133	2130	forward	136	2265	Popu_tric	XP_002324426	1	2130
[truncated: 23,858 more rows]
