# Supplementary material for: Consequences of Normalizing Transcriptomic and Genomic Libraries of Plant Genomes Using a Duplex-Specific Nuclease and Tetramethylammonium Chloride
Source: PLoS One. 2013 Feb 8;8(2):e55913. doi: 10.1371/journal.pone.0055913 (PMC3568094; doi:10.1371/journal.pone.0055913)
Supplement: Text S2 — Lettuce genomic repeats used for validation of DSN normalization protocol. (TXT) [file pone.0055913.s010.txt]

>Lsat_XCons_Pol_2012_05
ATGAACTCCGAATTCCAAAAGTCCTATGAGGACATGTACCCGTACGAGATGCATCAAGAC
TTATTGGAGAGATACCACCAAAACGCGAGACAAGAGCGTTATGAGATTTTCACTAACATG
ATTTCCGCTAAGATGGGTCATGGAGAGTCTCTTACCGTGCACCTGCAAAAGATGCAAAGG
TATGTCGACCGCCTTCGCAAGTTAAATGTTGACTTTGGGGAAGACTTGGCGATCGACATG
GTGCTTCACTCTTTGCCTCCGATGTACAATCAATTTAGGATGACCTACCACATGAACAAA
GAGGAGGTCACCCTAAGCAAACTCCAAGGTCTCTTGAGGGTCGCTGAGAGCAACTTCAAG
GACAAGTCTGTTGCACCAACTCCCAATCCACCCGCTGCTCCTGTCTTGGCTATTGGACAA
GGAAAGGGAAAGAAGAGGAAGGCTTCGTCTAAGAACTATCGCAAGGTTAAAGCCCGAGAT
GGTGCCTCTTCTAGTGGGACCAAAGTTGATCCCGCTAAGCCCTGCCCTAACCCGAAGGAG
GCAGAGTGCCACCACTGCCACAAGATAGGACATTGGAAGAGAAGCTGCCCAGAGTACCTG
CAAGCAATCAAAGAAGGAAAGATCAAGCCATCTTTCGCAGGTATATACACAATCAAATCT
AACGATTCTAATCATGCTATTTCTTGGGTTCTTGATACCGGTTGTGGTTATCACATTTGT
TCTAATGTGCAGGGACTAAGAAGAAGTAGGGATGTGGAGCAAGGAAGGATCAATCTAATC
ATGGGGAACAGAAGATCGTCGCCTGTGACCAAGATTGGAGTGTATTCTTTAGTGCTTAGG
AATAGTTTATGTTTAGATTTGAACAATTGTTGCTATTCGCCAGAAATGGCTAGAAACATC
ATTTCATTTCATGGTTTGTTTAGACAAGGTTTTAGATTTTCTTTTAATAATGAGAATGGT
TCTATTTTGGCTTATCTAAATGGTGTCTTTTACTTTGAAGCTATACCATGTAATGGAATA
TATGAAACTGTTATGATTGTTGATAACTTAGGAAATGATGTTTTGAATATTGATTCTTCC
ACTAGTATGGATAAAGCATCCTTGTGGCATTGTCGTCTTGGACATGTCAACAAGAAACGC
ATAGCCCAACTCCAAAAGGATGGAGTGTTGGAGTCATTCGACCTTAGGGAAGATGACACA
TGCGAGTCTTGTTTACTTGGAAAGATGACTAAGTCACCCTTCACGAGTACGTGTGAAAGG
GGTGAGGGTCTATTGGACCTAATACATACCGATGTATGTGGACCGTTTAGATCAACCACG
AAGGATGGGAACCGCTTCTACGTGACTTTTACCGATGACTATAGTAGATATGGGTATATC
TACTTAATCAAGCAAAAGTCAGAAACCTTTGAAAAGTTCAAAGAGTTCAAGAATGAAGTG
GAGAATCAATTGGGCAGGAAAATCAAGATGCTTCGATCCGATCGAGGAGGAGAGTACCTA
AGTCTTGAATTCCACGATTATCTCAAGGAGTGTGGAATAGTTTCACAATTGACGCCTCCT
AGGACACCGCAGTTGAATGGTGTGGCAGAAAGGCGTAATCGAACCTTATTGGATATGGTT
CGCTCTATGATGAGTCGTGCTTCACTACCTATCTCTTTTTGGGGGTATGCCTTAGAGACT
GCCGCCCATATCCTTAACCGAGTCCCTACTAAGAAGGTTGCCAAAACACCTCACGAGATG
TGGACAGGGAAAGCTCCCTCGTTGGCACATATCAAGGTTTGGGGTTGCGAGGCTTTCGTA
AGACGAGATACTCACGACAAGCTCGAACCTCGTAGTGAGCGATGTATTTTCATCGGCTAC
CCGCAGAAATCCTTTGGATATCTCTTCTATAGACCGAAGGACAATGTTGTCTTCGTTGCG
AGGAGAGGAGTTTTCCGAGAGCGAGAACTCATAAGCCAAGGAGACAGTGGGAGGCAAATC
GAGCTTGAAGAGATTCAAGAGTCGATAGATGAAGGAACCTCTACCGCTGGCACTCAACCC
GAGGAGGAAACTCCGGTTGAACCGATTGACGAGTCCTTACCTCTTAGACGTTCCGATAGA
GTTAGAGTTCAACCCCAGTTTTATGGTTTTCATATTACTACCGAAGGGGACACGTATATT
AGTGATGGTACACTAATAAATCTTGATGAACCTAATAGCTATAAGGAAGCCATGGCAGGC
CCGGAGTCTGCAAAATGGAAAGAGGCAATGGATAGCGAGATCCAATCCATGTATGATAAC
CAAGTTTGGAATTTGGTTGATTATGTGCCCGGACGTAAGACCGTTGGGTGCAAATGGATC
TTCAAGAAGAAGACCGACGTGGATGGAAACGTACACACATATAAAGCGCGATTGGTTGCG
AAGGGCTTTACTCAAACTCCCGGAGTTGACTATGATGAGACCTTCTCACCAGTTGCGAAG
ATAAAATCTATTAGAGTGATGCTAGCGATTGCCGCATTTCATGATTATGAGATTTGGCAA
ATGGATGTCAAGACCGCTTTCCTTAACGGAAAGTTGGCTGAGGATGTTTACATGGCTCAG
CCAGAGGGGTTTGTGGATCCGAAGCATCCGAATAGAGTGTGTAAGCTTGAGAAGTCCATT
TATGGACTTAAGCAAGCGTCTCGCAGATGGAATCTTTGCTTCGATGAGAAAGTCAAAGAG
TTTGGATTTGTACGAAGCGAAGATGAATCATGTGTATATGTCAAAGCCAGTGGGAGTATA
GTAAGCTTCCTCGTTCTATATGTCGATGACATATTACTCATAGGAAACGACATCCCGACT
CTGCAGGAGGTTAAGTCCTGGCTCGGGAAGTGCTTCGCTATGAAGGACCTCGGAGAGGCT
TCTTACATTTTGGGAATAAGGATAGTGAGAGAAAGAAGTAAGAGACTAATAGGACTTAGT
CAGAACACTTACTTAGAGAAGGTACTAAAACGTTTTAGTATGGAAAACTCGAAGAAGGGA
GAATTACCGATACAAAGTAATGCCAAGTTGAGTAAGACTCAAAGTCCGAGTACCGAAGCT
GAAATAGCAGAAATGAGCCGAGTACCATACGCTTCCGCAGTTGGCTCAATCATGTACGCT
ATGACTTGTACTCGCCCTGATGTAGCCTTCGCTTTGAGCATGGTTAGCAGATATCAAGGG
AATCCTGGCAAAGCACATTGGATTGCGGTGAAGAATATCCTTAAGTACCTTCGGAGGACG
AAGGAATGGTTCTTAGTCCTCGGAGGGAGTGATGACTTGAAGGTGCGAGGGTATAGTGAC
GCCAGTTTTCAGACCGACAGGGACAACTACCGTTCGCAGTCGGGCTGGGTCTTTACCCTA
AATGGAGGAGCAGTGACATGGAAGAGTTCCAAGCAGGAGACCGTAGCTGATTCAACGTGC
GAATCAGAGTACATTGCAGCGAGCGAAGCGTCGAAGGAGGCAATATGGCTGAAGAACTTC
ATCGGTGATCTTGGAGTTGTACCTGCCATAAAGGAGCCCATGGAGATTTTCTGTGATAAT
GAAGGAGCGGTTGCCTTGACCAAGGAACCGAGGGATCATGGTAGATCTCGACATATCGAC
AGAAAATATCACTTTATTAGACATCGTGTAGAAGAAGGACAACTCGTAGTGAAGAGGATA
TCATCAGAAGATAACCCAGCAGATCCGCTTACGAAGGGACTGAGTAGGGTTAAGCACTTG
CAGCATGCTAGGAGTATTGGGCTGAAGGATGATATTAGCATAGATTAGATAGTATTAGAA
ACGTGTAATAGATAAATGTAATTAACATTTGATGATTAAATAAAGGAGTTTTATTTATGA
GTAATGTTACTGTCTTATGTTAATTGTTTAACTATTGTTTCACTTTGCATGTTTTGACTT
CCAGAATAATTGAGTTTATTAAGAATAATCGAATTATTCAAACGGTCCACAGTCGTTCAT
ATGTTGGAAGTAGATATGAATGAAGATTGTCGTGAATTGGTGCGTAGATTGTCTAAATGG
TATTAGACATAGCAAAAGTTTGCTGCAACGTTCATGAGTGCTTATGAACTAGTTTTGAGC
ATTGGAACAAACCCGCGCTTGCTGGAATCACCTTATGGAATATGATATAAAAGGGTGATC
GCAAGACGATAATATCATATAGTCTTAAAACCTAGATATATGGTTTGTTATTTGTTAATT
GATTGTACATTGATAATGCGAAAACGCATCAGTAACTCGGTGTTATAAAACGCATTGTTG
TGTATAGTTGGTTAATGAATAAGTAAATGCATATAAGTCGAAGTTTATCTGTAACTTTTA
TCTAAGAAGGTAAAAGCGATATCTCGGCCGCTCGATGATTTGATTTGACTTATGTGCCGG
GCCCGGTCAGAACTGAATTGATGTGTTCGATTAAGTTCTATGTCAAATAAATCAGAGATC
GAGAAACCTAAATGCTTGACTAACCATTCCATAGGATTGTCAGCATGATATCTAACAGAG
GACTGTACGTTCCCTTATCTAAAGGACAAGATTGATTAGATCAGAGTTGACAGCGTCTTT
GAGAGCTACGATTGCAAACCGAATTGTACTTGTGCATATAGTTACTAGACTTATCCAAGT
GGGAGACTGTTGGAATAGTGTCTAAGGCTGCAACTATATTAGGCAAGTATTTGACCCGGT
TGTGCATGGTCCTTTTGGGTTGCCTTCACCATAGCAACTTGATAGGATGATTTATTAAGA
GAGAGTAAATATTATTAATATATTATGAGAATAATATAATGAATAATATATTTGTTATTT
GATTAATATAAGTCATAGAATTAATTAGAATTAATTTGGTGACTTAAAGAGATTAATTAA
ATAAAGGGGTATAAACTGTCAATTGTTTGATAGTTAAGCTTTAGACTGTAAATCCATTTG
GATATGGTATGGACGAATTCTAAGAGGTTTAGGATAGCTAAAATCGTCCATATGCTTATC
TTAGGAATGGATTTGGATAGCCTTAAGAGAAGATTATCCAATTAGGGTTTAGGTTGTAAC
CCTTAAGGAGTCTACAAGTATAAATAGACCCCATGGCATAGGGAATTCGACAC

>Lsat_XCons_B449_2012_05
CTTATATAGTTGTTACAATTAGGGTAAACCCTAATTGTCATGGCTTTCCATTTCCTTGGA
TCCATGGGTACAAATACACCATGGAGCATCCATGGACCATCCTATGGGTTTTAGCCCAAC
TTGATTATCCATGGAGCATTAGCCCACTATACAAGTATGGATGATTTACACAATCAACCC
ATATATTTAATTAGTCTTCTTTTGATCACTTAATTAATCCTAGATTAATTCTTGATCAAT
ACTAATTAAATAATCTTATTATTCTTATTATTAATATACTAGAACTTATAATATATTAAT
AACCATAAGTGTCTTATTTCTCTCATTTAGTCTATCCAAGTGCATGATGCCATGCAACCC
AAATGGACCATGCCGGGTCGGGTCAAGTCTTACCAATTATAGTTATGGACTTAGACATTA
ATCCAACAGTCTCCCACTTGGATAAGTCTAAAACTATTATTGCGTATGACTTCAGGAACC
AACCGGCAATCGTAGCTCTCAAAAGCTTCTGTCGAACTCTGACCTTGTCGATGAACTCTG
ACCTTTGTCAATGACTTGTCCATTAGATAAGGGATCATATATTCCTCCATTCTAGATATC
ATATGAGATATGATTTCAAATCATTCTCTTTGTACTATATCTCGATTTCCGATTTATGAC
GACTGACTAATTGAACAAATCAAATTAGCCCTAGCCCGGCCGAGCATTTACGTTTGTCAT
CACTAAACCATCGAGGGGCCCAAAGATATCGCTTTTATCCTACTTTGGATAAAAGGAACG
GATAAACTTTGATACAATGCTTGCTTGCACTCACTCACCGAATCACACACAACAATATGT
TTTATAACACCAAGTTACTAGTGCGTTTACATATTATCAATGTGCAACCGATTTGCAAGA
TACAACTCACACATCTCGGTTTCAAGAATATAAGATGTTATCGTCTCACCAATCACTCGT
GATACAATTCATGGAGTGATCCAAGTGAGCGTGGGTTTAATCCAATGCTCAAATCATATT
CATAAGCACTCATGAACGTTGCAGCAAACATTTGCTTATGTCTAATACTCTTTAGACAAT
CCACACACCAATTCATGACAGTCTTCATTCATACCTACTTCCAACATATGAACGACTGTG
GCCCGTTCGAATAATTTGACTGTTCTTAACCAATTAAATTATTCAGGAAGTCAAAACATG
CAAAGTGAAACACAAGAATAATACTAATCCCATATGGCCTCAAACCTTTGAACATAAATA
AAACACCTTTTATTTATCACCATATGATTACACATTATTCATTGTATACTGTTTCAGCTA
TCAACTTTATTCTTGAATTTAAAACAATAGTTGTCCCATGCTCCAAGCATGTACACTATG
TTTTCTTAACACTAGTCATGCCATACACCAAGTATGCATACTATGTTTGTCTATGATCTT
TACTTTGTGAACTAGATCAATTGAACATAACTTCAATGATTCTCTTTTCACACTCCCAAA
TCCTTACTGCAAATGCAAGAATTCCAAATTCATGCCATTTACTGAAATCTGTTAGATTCT
AAACTTATATGCATTGATCCTCTTGTAATGATTATGCACAAAGTCAGAAAGACTTGACAA
CAATCATTACAGAGTATTCCAAAGGAGATCAGCTCCTTGGAAACATCCTTCTTGCATTAA
GTTTCCTAATCTTAAACAGATTGAAAATTCTAACTTTGAAACATTTCCAGATTCCATTTT
GACTATCACTTCTGAACAAGAGTTGCCTCCTTACAGATTATGTCAATATGGTCCTTCCAG
AATTATCACTATACTTCCAACTGTCCTTGAGCAACCAATCTTTGGTAAACCTTAGATTGT
CCTCGACAATTGTTTAATCCTTTTAGTCATATCCAGTTCTAAACCTTTTCCCTTCTTAAT
GCCCCAGGCATTTGGAAAATTTTAGAACGGATGAATATAGCACATGTAATCGATCCTATA
TCCGAAGCATATGGGACACGATTCATGATGTCTCACATAAAGACTAAACCAGTCTTTTGC
TATAATATTTCCATTTCAATTTGCCAAGTTCTCATAATTCAGATTATGAAAAGGGATGCC
GTAATCATAATCGAATTTTAGAACGCAAATAATGGACCCATATACAGAATTTCCTTATGT
TGAGCCATTCCAACATGAAATTCATATATATCCTTGACTAAATGATTAAAACCTCACGAT
CTAAGCTTATAGATTTGAGATGAAGTATAATTTCCTCTCCCTTAATTATAGCAAAACAAC
TTTTTCCCAATTGAAACTTTTGTTTTCTATAATTAACATTGCTAACTTGCAATACTTATC
ATAATTATCATGCTCCCACTAACATGATGATTATTAGCATAACACTTATGCTCCCACTAG
CTTTGACATGTACTCAGAAATCAGCTGGACTTCTAGAAATCAATACTTCATTGACTTTCT
TACCAAAGTTCAGATTTCTGATACTAGATTGTTTTGATAAGACTTTATCAAAATCATACA
CCTTCCCTTAGATAGCACACTTGTGTGTCTAAACAATTATGAAGAGGGATGCCGTAATCA
TAATGGTTAGACCTTTTTGCCACTTCTCACAAGTCCAGGTTAGTGTGCCGGTAAACCACA
CACGCTCCACTAACGACTTTGAGAATGCAAATATCACAATTGCTATCTAGCTAAAATCTA
CTTAGTGAAAGTGTTTCCTCACCATCATTTTCATGAATCGGAGAGAAACCTTATGACACT
TAGATTTAATGGTGTATGTGTTCCTATCCATGTGAATTTGTCAAAACCAAAGTTTACGAC
AAATTCAAACTCATATGGACCGAACTTTCTTAATCTTGATTTCTTGCCTTATGGTAGCAC
AGCTGCCCACCATGTCTTCCAAGTAGTTAAGCAGCTCACCTTTTCCTATCAATGTACCTT
TCATTGATTAAGGTGCTTTGCCTTTTATGCGTTCAAAATGAGAACTCATAGAACTCACAT
GCATAATTAACTCGATTGGATTGGCACAGAAACAAAATAATGTCAACACGATAGGTTGTA
AACCTCAACTCGTGTGCTAGTGATGATCGATAAGGTTTATTTGATTTGTTCTTGAAACCT
TTCAAGACCATTAAGACTCCCACTGACTCCTTGACATATAAGATTCTCTTGTCAATAAAC
ATTTCTTGACAAACAAATATTCAAGAGTTAGTGTAGCTTTTATCAAAACACTTCATAAAT
TGGTCCTAGTTGGTCTTTGTCTTATCCAAGACATCACAACTTTCCACATTTGATGAATGT
TATAAACCTTCTTAATACTTATCACTCAATGTCACAATCTTAACTCTAAGACTTGTTTTG
GAACGAAGTATGATTGACTTCTTGATTTAACCATTTCTTCAATTCTTGATTCCTCTTCTT
AGACATACAATTGTACTAAGACTCACTTAGAGGATCAATTGAGATATGGTTCTTAATCAT
TAAGACCTATCATAAAGCATAAAAGGTACTCTCCCTTCTTCTTAGAATGGAGAAACTTTT
ATCTTTCTGCCTACTTGATTCTTCTTATTCGTTCTGCTATTGATTTAAACCTTTTCAATC
AATTCAGAATTACACTTAATCTTATAAGTATAATCATATTTACTAAACCTTTAGTAAATC
ATGACGAATATCTTTGTTACTCTTATGGTGGACTTGATCAACACACAACTTTGTGTACTC
GATCTCCTAGTCCTTCACTTGACACTTTGTCAACGAATTAGTCTAATTTCCAAATATGAA
ATTTCTCATTCATCATGCAACCAAGTTGCATGATTCCAAGTTTCTGTCCAATTGAAACTT
GGGCGATGAGAAACTCTCCCTATTTGGTAAATTCTCGACTTTTCCATAAACACCATAAAT
AAGAATCATATCCATTTGTTGTAGAAATATGCAAACACCAATTTTCATAACGATTTCATT
GCAAGGAAATAAACAAATAAATAAATAAGTCAAACGAAAATTTATTTTATTTATAAAAGC
AGCGGAAAACATTTGTCCTTACAATGCAAAATCCATTGAAAACTATGTATTTCAAAAGAA
AAATTTCTAACAACTCTATCATAACTATCTAAGATCAAAATCTAATCTTCAAGTCCATGC
GATCAAGATCCATTCCTTGTGATTAGATTCATCTTGCTCTTTCACCAAGCTTCCTTTCTT
TTCACCGATCCTGTAAAACATTCAAATGCAATCTTATTACATTATGTATTAAGAATTAAT
GAATAGGAACTTAATGGAGTTAGATAGTGGATTTTACCTGAAGCGCAGCCATACTCTTTG
ACTCTCCCATCTTCTGGACTCTTCAGGCTCTTTGGGCAGACTTGTATCCAACGCCCTTTC
TTTTGGCAGCAAACGCAGGTCGGTTCTCCTAGAACGTCCTCGGAAGCATGGTCGGTTGAC
TTTCCCAACAAATACGCTCCATTGCTTCGCCAAATCATTTCTGATTCAGCAGCAATGAGC
ATGTAAGTTAGGTCAATGAGGTTGTCGTCATGATCCATCATATAATACTTTCTTTTGAAC
TCATTATATGATTCAGGAAGTGACTGCAAAACCCAATTCACAGCCAACTCATCTGGGAAT
GACACACCCAACATTATCAACCTATCAATGTGTGATTTCATTCCTAGAACGTGGGCACAC
ACGGGTTTACCATCTTCATGTTTCATTTCCAATAGGGCTTTAGTGATATTGAACCTTTCA
ATTCTTCGATCTTGTGGGTTGGGGAGAACAATAGGAGGAGGAGGAGGAAGTGAAGCATGA
TTTCTCGTTCCTCGATTGAATCGTGGAATACCATCTTCATGTGGAATGCTTGTTCCACGG
GATTTGGGAAGACCATAGTTGTCGAACTTTGACATCTACAAAACGGGAGAAAACGAATTC
AAGTTAGTTGATTGATTGAGTCCTTAGTAAATCACCCAAATGAGATACTAAGGCTAGGAC
CCAACACAATATTCTACAACTCGGGAGAGGGATGCCGTAACCCTAATTGCAGAACATTTG
AAGGTAAGTGAATGACGATTCACTAATTTCCACCATGAAAAACGAAAAAGAAATTTAAGT
TTTAAATCTATGAAAACTCCTAGATCCTTTGAGATTCATTGAACTTTTCAATGGCATGTT
TAAATCTCGATATGCCCCTCTTGTTTGTGACTGGGATGCCGAGGATCACAAAGCGGGTGT
GAATAACCATGCAAACTTACATGGTGCCCTCACATGTTACAGTCACCTATTCGATGTGCC
GGTAAACCACACACGCTCCACCGAACTATGACAAACATTGAGTCACCCTTTGCTACCTTT
GCTTAGAACCATTTAGTGTGCCGGTAAACCACACACGCTCCACTAACGTCTTCGCAAGGG
CACAAAGTGTAATTTCATGGAATTGCATCAATTCACTTTTGCCTAAGTAACTAAGATTGG
GAATTTTATGAAAACATTTAGTTACTTTTATACTTCATTATACTTATAATGGAAGGTTTC
GTCCTATCCTACCCGTTCGGCTAACGACCCTCCACTAGTCAAGAGTGCGGTGGGTAAGAG
TGGATACCCATTCAATCGCCATTTTATAGGCAATTTCCTTAAACACCCCTTATAGACCAG
CTTCGTGAATGAGGCCTACTAACGGTAAGACTGACTTTTACTCATACATATATATAATGT
TAGACTTTTAATGTTATATATAGTATAGGGTGTATTTTACACTTTTAAAATACTAGGTGG
TCAAATTTAACAATTATACTTTTAATTCAATTAAATTGTAAACCAAAACTTTTATGGATT
TATTAAACCTCTTTTAATTATACACCTTAATTAATTAATAAAACCATAAGGGTGTGATTT
GAACTTTT

>Lsat_MARPT_Cont_36
GCTCTGCCCGCGAGAAGTTCGATTTTTGTGGAGATCTTCCAGATCTGCTGAGGATTACTA
CTTCTGCAAGTCGTAGTGCTGTCCGATCATCTTCTGATCAAGTGAGTGTATACTACCTTT
CATAAACACGATAATAATACAAGTATGGTTTGAGTGTATTAAGTATATTGTTGTTTATAT
GTGTGAGTGTGTAGTTACTTTCTTCTAAC

>Lsat_MARPT_Cont_49
GGGGGCCTTGGCGGGGTGTGGGGATGCCTCGTCAGGTCGCTGCGACAACAGTCCAGGGTT
GTGGTCTAGCCTTGGAAATGTGGGATGAGCTGTCTGTGTGGCAATATGATGACGATGTGT
GCTTGCTAATCTTGTTCGACGTGCTTCTGGTGCTAGCTAGCATTTGATAATGTGCCGATG
ATGGGGAAGTGATAGGCGTTAAAGTTGCATGTGTTGCTTTTTGTGATACTACTACGGTAC
GCTGGTCTATCCTTGTTAGACGTGCGGTTGGGTGCGTAAGAGCTGCCATTGGTTAAGCAC
CGATAACGTGGAGGACGAGCA

>Lsat_MARPT_Cont_54
TTCTCCCTTCATTAAAAGTATTAATGATAATACTAAGTAACTAAACTCTTAATAATACCC
AATCTTAGTTACTTAGGAAAAATGTGAATAAGGTGCTAATCCATGAAATTACACTTTACA
CTTTGTCTAAGTCGTTAGTGGAGCGTGTGTGGTTAACCGGCACACTAACTTGGACTTAAC
AAGGTAGGTAAAGGGTGACTTAATATTTATCATAGTA

>Lsat_MARPT_Cont_61
AATCCACACTATCTCTTGGATATTTGACAAGGGAGTCTTATATGTCAAGAGGACAGTGGG
AGTCTTAAAGGTCTTGAAAGTCTCAAGAACTAATCAAGAATAAAACCTGAAGTTCTTCAC
TAGCACACGACTTGAGGTTTATAACCTATCGTGTTGACATATTCTGTGCCCATTCCAGTT
AAAGTTGGCTTTGCATATGAGTTCTTAGAGTTCTCAATTTGTTGCACAACAACTTGGA

>Lsat_MARPT_Cont_65
AAGAGTCTTTCCAAGAGCATTTGGTGTTGTGTGAAGCATTTGAGGCATCACACTTGGGGT
GCTAGGCTCACAAGGTTTCAAGGAACACAAGCAACAACAAGGTAAGTTATTCTATCTATG
ATTCAAGTTAAAATTGTTCCCCATGTATGCTAGATAGGAATATAACCTTGGAATTCAACT
TTGCATGATAATTAGACAAACATAGATCCAAGGTTATTAGGGTTGCATGTACACTTAGGA
AGTGTTAGAATGCTCAAAAC

>Lsat_MARPT_Cont_70
TTTCTAGACAGTCTTGTGGAAACATTAGCAGGTTCGCCACCTGTAGGTGTTAATGAACTT
GGGTGTTCATTCGCTGTACTCCATCCCCCTCATGGTTGCCTTATTTGACTTATATTGCTG
AGGTACCCCCGAAGCATGTGTTGTCGCCCCGATGAAATATTCTTAGACTAGGTCCCTTAT
GTTAG

>Lsat_MARPT_Cont_74
CTTGTAAGTATAATCATATTTACTGAGCTTTAGTAAACTATGACGAATAGTCTTATCAAT
CTTTTGTGGTGGACTTAATCAGTGCACAAGAATGTGTACTCGATCCCTTAGTCCTTTACT
TGACTCACACATCCATGTGAACAAGTAATTAGTCTTAATTTTCCAAAACTTGAAAGTTCT
CATTCATCATGCTATACAACTTGCATGATTCCAAGTT

>Lsat_MARPT_Cont_82
GTTAACCTTTGTAACCCGTTTTGAAATAATAAGATTGTATTATTTGAGTATTATGTGTTT
TGTGCTTAATTGCTTAATTATGTGGTTTGATTAATTAAGAATAAAAATAAGCGTCAAAAT
TTAAGTGTAAAATAAACTTAATATCTTTGGTTAATGTTGTAGTAGTTGAAACGAGGTTTC
CGAATATATATAGAACG

>Lsat_MARPT_Cont_83
GAAAATTTTAGAATGGTCAAACATTAAAGCATTTGCAATCGATCCTATACCCGAAGCGTA
TGGGACACGACGCATAATGTTTTATTTGCTATGTTCTCAAAATTCGAATTGTGAAGAGGA
ATGCCGTAATCATAATCGAAATTTTAAGAACACACTATGTACCTTTGACTAAATTTATTA
A

>Lsat_MARPT_Cont_91
ATGGAACTACTTCAGACATTGCCTTTCTCTTATGATCAAACTTTTCGATCATAGCATGTC
TTTCGTTGCCATTGTCTATATCCATAGAGGTCTTGAAGGCAGATTCACCAATCAACTTTG
CTTTTCTATTGCGCCAAACCATTGCTGATTCAGCAGCAATAAGCATATAGGTGAGATCTA
TAAGGGTCACGTCGCGGTTCATCATATAGTACTCTCTTACGAACTCACTATATGAGTTAG
GAAGTGACTGAAGAA

>Lsat_MARPT_Cont_94
AGTGTGCCCTTCAGGTTTTGTGACTGGGATGCCGAGGATCACAAAACAAGGTGTGAAGTA
ACCATGCAAATCACTTGGTACCCTTAATAAATTACCCCTCAATCGATGTGCCGGTTAACC
ACACACGCTCCATCGATACTATGATAAATATTAAGTCACCCTTTACCTACCTTGTTAAGT
CCAAGTTAGTGTGCCGGTTAACCACACACGCTCCACTAACGACTTAGACAAAGTGTAAAG

>Lsat_MARPT_Cont_95
ATAGTCCCGTGTACCATTATCAAAGGGTCCATATGTTTATATTGCCAAAGGAAGGGGCAT
TGGTTGCGAAGCTGCCAAATTTACCTAAGGATGTTAAAGTCAATAAGTTTGACTCTACTT
CAGGTAAAGTCCACTATCTAACTCTGTTAAGTTTCTATTCTGAGATTCTTGATACATGAT
GTGACTGG

>Lsat_MARPT_Cont_113
CGTCGTTGCCTCATATTCAATTCTTTCTGATTAAAGAGATATTGGAGACTCTTATGATCA
GTGAAAAGTTTGCACTTCGTGCCATAGAGGTAATGCCTCCATATTTTCAGAGCGAAAACT
ACCGCTGCCAACTCCAAATCATGAGTCGGGTAATTCTTTTCATGCTCTTTCAGCTGTCGA
GACGCATATGCTATCACCTTTTCTCTTTGGGTCAAAACACAAC

>Lsat_MARPT_Cont_124
CCTCTTCGACTCAGTCTACCCTGCACCAACAAGTCAATGCAAGGTAGACAGTCGTCTAGA
GAAGCGAAACGCTCATGTAGGGCAAAATACATGATCATGACTGACCACGTGCCCACACCA
GCTTCCATATCCAAGAGACCAAGCAACACTTCATAGGCCATGCCATCGACACATCCGCAT
TGACAACATGGACCACAAAGACAGCTTCAAG

>Lsat_MARPT_Cont_138
ATATCCAGTAAAGCATTCTCTTCCCAATGGAAAGGGATCGGCCATAGTCAACTCGGTTGA
CCAAATGGTAAAGAGAAAAGCTAAGTCTGTGATAGTCCCGTGTACCATTATCAAAGGGTC
CATATGTTTATATTGCCAAAGGAAGGGGCATTGGTTGCGAAGCTGCCAAATTTACCTAAG
GATGTTAAAGTCAATAAG

>Lsat_MARPT_Cont_142
CAAGTTCTTGAAAAGTTTAAGGTCACTCAAGCCCTATTGGCAAGGCAAGGTCTAGGTGTG
ATCACATCTTGGAGATGTAGTCACATATTGACAAGCCGGGAGAGTTGGGTGTCAAAGTCT
TGAGAAAGTTGGTGGTTCAATCACTTTCTAAGTCACATAGTGAGTTCCTTTGGGACACCT
ATGAAACAGACTATGACAAGACCCTTAATGATCTTATCTATTTGCTAAGATCAAC

>Lsat_MARPT_Cont_144
CTTGCATGGCCTTGTGCCAAGTGGGTGGCTGTGAGTTTGATGATCTTCGGGGATGTCTAC
CCTAAAGGTGCATGAGTGGTGTTTGGTTTGTAACGGGTGGTTGGATGTCTGCTTGAGCAG
CAACTTCCATGCGTTCTTACCTCTTCAGTTGTGTTACAAGGCGAATTTGCCTTGAACATT
GTGGGTTCCTGTGTTGCATACCTAATTGATGGCATTATGCTGTTTCAACAAAGTTTGCTT
TCGTTAAGCATCGCTTGCGGTGCCTACGAACCTTGAAGCTGTCTTTGTGGTCCATGTTGT
CAATGCGGATGTGTCGATGGCATGGCCTATGAAGTGTTGCTTGGTCTCTTGGATATGGAA
GC

>LCR_tandem-9
TAACTTCTTCATACGAACTCCGTTTTCGACGTTCTTTATATCCACGAGTTCCTATTTAAG
AGATCTACAACTTTCATTTAGACCTCGTCGGCTAAATCTCATTCTATCTCAAATTTACAA
AATTGTATCGAATTGATCGCGCTCGAAAAGTAGTGACTAAGCTTCGTCCA
